# Supplementary material for: Moving targets in drug discovery
Source: Sci Rep. 2020 Nov 19;10:20213. doi: 10.1038/s41598-020-77033-x (PMC7677539; doi:10.1038/s41598-020-77033-x)
Supplement: Supplementary file 1 — Supplementary Information 1. [file 41598_2020_77033_MOESM1_ESM.csv]

disease	rare	n	r2	gt1	gt2
Thyroid carcinoma	0	20	0.95	0.66	0.14
Neoplasm Recurrence, Local	0	20	0.94	0.71	0.47
Papillary thyroid carcinoma	1	20	0.93	0.56	0.59
Extrahepatic Cholangiocarcinoma	0	20	0.93	0.74	0.35
Drug toxicity	0	20	0.92	0.95	0.54
Amyotrophic Lateral Sclerosis	1	19	0.92	0.22	0.75
Schizophrenia	0	20	0.92	0.41	0.54
Substance Dependence	0	20	0.92	0.46	0.60
Cholangiocarcinoma	1	20	0.92	0.52	0.31
Cortical Dysplasia	0	15	0.91	0.61	0.29
Basal cell carcinoma	0	19	0.91	0.17	0.94
Adenocarcinoma	0	20	0.91	0.33	0.57
Colitis	0	20	0.90	0.99	0.09
Muscular Dystrophy	0	18	0.90	0.28	0.92
Renal Cell Carcinoma	0	20	0.90	0.61	0.79
Epileptic encephalopathy	0	18	0.90	0.44	0.81
Epithelial ovarian cancer	0	19	0.90	0.71	0.40
Benign Neoplasm	0	20	0.90	0.46	0.03
Squamous cell carcinoma	0	20	0.90	0.22	0.74
Insulin Resistance	0	20	0.90	0.44	0.89
Brain Neoplasms	0	20	0.90	0.30	0.75
Weight Gain	0	20	0.89	0.56	0.46
Stomach Neoplasms	0	20	0.89	0.48	0.29
Metastatic melanoma	0	18	0.89	0.09	0.81
Glioma	0	20	0.89	0.40	0.53
Brain Injuries	0	20	0.89	0.52	0.91
Thrombus	0	20	0.89	0.70	0.41
Colorectal Neoplasms	0	20	0.88	0.32	0.85
Chronic Lymphocytic Leukemia	1	20	0.88	0.58	0.65
Insulin Sensitivity	0	20	0.88	0.31	0.72
Endometrioma	0	20	0.88	0.83	0.03
Lung Injury	0	18	0.88	0.29	0.70
Atrial Fibrillation	0	19	0.88	0.71	0.55
Chemical and Drug Induced Liver Injury	0	20	0.88	0.66	0.05
Esophageal Neoplasms	0	20	0.88	0.33	0.61
Hyperglycemia	0	20	0.88	0.58	0.59
Bipolar Disorder	0	20	0.88	0.35	0.85
Carcinoma	0	20	0.88	0.67	0.56
Carcinogenesis	0	19	0.88	0.37	0.67
melanoma	0	20	0.88	0.32	0.95
Craniosynostosis	0	19	0.88	0.14	0.29
Sarcoma	0	17	0.87	0.32	0.77
Atherosclerosis	0	20	0.87	0.91	0.36
Rhabdomyosarcoma	0	14	0.87	0.96	0.46
Proteinuria	0	20	0.87	0.96	0.51
Mouth Neoplasms	0	20	0.87	0.47	0.88
Prenatal Exposure Delayed Effects	0	20	0.87	0.29	0.56
Thrombosis	0	20	0.87	0.72	0.26
Cardiomegaly	0	20	0.87	0.59	0.76
Neoplasms	0	20	0.87	0.88	0.17
Acute kidney injury	0	20	0.87	0.87	0.36
Endometriosis	0	20	0.87	0.85	0.23
Lung Neoplasms	0	20	0.87	0.33	0.58
Intellectual Disability	0	20	0.87	0.30	0.95
Colorectal Cancer	0	20	0.87	0.45	0.21
Ameloblastoma	0	14	0.87	0.20	0.42
Skin Neoplasms	0	20	0.87	0.21	0.92
Parkinson Disease	0	20	0.87	0.33	0.81
Peripheral Neuropathy	0	20	0.87	0.19	0.76
Muscular Atrophy	0	19	0.87	0.65	0.49
Reperfusion Injury	0	20	0.87	0.89	0.29
Breast adenocarcinoma	0	20	0.87	0.19	0.80
Nasopharyngeal carcinoma	1	20	0.87	0.19	0.67
Female infertility	0	20	0.86	0.31	0.65
Crohn Disease	0	20	0.86	0.20	0.69
Neoplasm Metastasis	0	20	0.86	0.63	0.20
Liver neoplasms	0	20	0.86	0.45	0.53
Cardiovascular Diseases	0	20	0.86	0.84	0.46
Male infertility	0	20	0.86	0.71	0.85
Glioblastoma	0	20	0.86	0.27	0.68
Pulmonary Hypertension	0	20	0.86	0.42	0.63
Substance-Related Disorders	0	20	0.86	0.34	0.85
Psychotic Disorders	0	20	0.86	1.00	0.80
leukemia	0	20	0.86	0.29	0.92
Papilloma	0	20	0.86	0.86	0.05
Hemorrhage	0	20	0.86	0.32	0.90
Myeloid Leukemia	0	15	0.85	0.47	0.76
Huntington Disease	1	15	0.85	0.77	0.44
Sinusitis	0	15	0.85	0.81	0.82
Diabetes Mellitus	0	20	0.85	1.00	0.39
Chronic pain	0	13	0.85	0.11	0.95
cervical cancer	0	20	0.85	0.50	0.49
Diffuse Large B-Cell Lymphoma	0	20	0.85	0.40	0.79
Disease Exacerbation	0	20	0.85	0.46	0.34
Lymphoma	0	18	0.85	0.32	0.80
Prescription Drug Abuse	0	20	0.85	0.86	0.25
Alzheimer’s Disease	0	20	0.85	0.61	0.85
Glioblastoma Multiforme	0	20	0.85	0.14	0.71
Marijuana Abuse	0	20	0.85	0.71	0.45
Male sterility	0	20	0.85	0.41	0.73
Primary Myelofibrosis	1	14	0.85	0.75	0.67
Depressive disorder	0	20	0.84	0.58	0.49
Osteosarcoma	1	20	0.84	0.71	0.09
Osteogenesis Imperfecta	0	20	0.84	0.35	0.30
Tremor	0	20	0.84	0.93	0.40
Hypoxic-Ischemic Encephalopathy	0	16	0.84	0.35	0.73
Malignant Peripheral Nerve Sheath Tumor	0	13	0.84	0.73	0.54
Adenoma	0	18	0.84	0.44	0.75
Splenomegaly	0	19	0.84	0.99	0.24
Endometrial Neoplasms	0	20	0.84	0.32	0.95
Major Depressive Disorder	0	20	0.84	0.52	0.84
Prostatic Neoplasms	0	20	0.84	0.44	0.99
Bile Duct Neoplasms	0	20	0.84	0.31	0.99
Gastric Adenocarcinoma	0	19	0.84	0.21	0.72
Diabetic Nephropathy	0	20	0.83	0.32	0.41
Cirrhosis	0	20	0.83	0.98	0.07
Inflammatory Myofibroblastic Tumor	1	11	0.83	0.85	0.14
Status Epilepticus	0	20	0.83	0.93	0.56
Hirschsprung Disease	1	17	0.83	0.72	0.50
Non-Small Cell Lung Carcinoma	0	20	0.83	0.26	0.74
Heart failure	0	20	0.83	0.77	0.68
Intrahepatic Cholangiocarcinoma	0	20	0.83	0.86	0.29
Premature Birth	0	20	0.83	0.50	0.56
Papillary Renal Cell Carcinoma	1	20	0.83	0.74	0.24
Developmental Disabilities	0	20	0.83	0.46	0.99
Fibrosis	0	20	0.83	0.92	0.23
Cardiomyopathies	0	20	0.83	0.61	0.72
Liver carcinoma	0	20	0.83	0.22	0.93
Cannabis Dependence	0	20	0.83	0.32	0.59
Bone neoplasms	0	20	0.83	0.42	0.55
Multiple Myeloma	0	17	0.83	0.49	0.72
Heart valve disease	0	18	0.83	0.99	0.54
Head and Neck Neoplasms	0	20	0.83	0.26	0.98
Hyperalgesia	0	20	0.83	0.42	0.89
Arthrogryposis	0	20	0.82	0.19	0.24
Atrophic	0	20	0.82	0.90	0.24
Attention Deficit Disorder	0	20	0.82	0.33	0.76
Carcinomatosis	0	20	0.82	0.60	0.49
Aneurysm, Dissecting	0	14	0.82	0.72	0.69
Cannabis Abuse	0	20	0.82	0.63	0.23
Drug Dependence	0	20	0.82	0.53	0.25
Ulcerative Colitis	0	20	0.82	0.38	0.55
Hepatitis C	0	20	0.82	0.43	0.47
Inflammation	0	20	0.82	0.89	0.28
Rheumatoid Arthritis	0	20	0.82	0.27	0.29
Colonic Neoplasms	0	20	0.82	0.13	0.66
Unipolar Depression	0	20	0.82	0.44	0.76
Comatose	0	19	0.82	0.67	0.69
AMYOTROPHIC LATERAL SCLEROSIS 1	0	18	0.82	0.99	0.56
Testicular Germ Cell Tumor	0	20	0.82	0.65	0.56
T-Cell Lymphoma	0	20	0.82	0.64	0.38
Liver Dysfunction	0	20	0.82	0.95	0.30
Severe Sepsis	0	20	0.81	0.56	0.65
Adrenocortical carcinoma	1	20	0.81	0.31	0.88
Alopecia	0	20	0.81	0.30	0.76
Neuralgia	0	20	0.81	0.52	0.71
Mood Disorders	0	20	0.81	0.71	0.58
Myocardial Infarction	0	20	0.81	0.26	0.59
Memory Disorders	0	20	0.81	0.29	0.92
Dystonia	0	20	0.81	0.70	0.56
Albuminuria	0	19	0.81	0.51	0.60
Mesothelioma	0	20	0.80	0.59	0.97
Leukodystrophy	0	15	0.80	0.12	0.97
Myelofibrosis	1	14	0.80	0.84	0.31
Neoplasm Invasiveness	0	20	0.80	0.33	0.40
Hypertrophic Cardiomyopathy	0	19	0.80	0.32	0.29
clinical depression	0	16	0.80	0.56	0.73
Developmental Coordination Disorder	0	12	0.80	0.59	0.78
Obesity	0	20	0.80	1.00	0.29
Erdheim-Chester Disease	0	14	0.79	1.00	0.24
Mechanical Allodynia	0	20	0.79	0.81	0.89
B Virus Infection	0	13	0.79	0.61	0.81
Cardiac Death	0	16	0.79	0.14	0.72
Hepatomegaly	0	19	0.79	0.85	0.18
Diabetes Mellitus, Experimental	0	20	0.79	0.64	0.41
Heart Diseases	0	20	0.79	0.60	0.59
Coronary Artery Disease	0	20	0.79	0.74	0.55
Osteopenia	0	20	0.79	0.38	0.77
Liver Cirrhosis	0	20	0.79	0.90	0.13
Anxiety Disorders	0	20	0.79	0.98	0.66
Allodynia	0	20	0.79	0.55	0.99
HIV Coinfection	0	20	0.79	0.85	0.65
Osteoporosis	0	20	0.78	0.71	0.77
Immunologic Deficiency Syndromes	0	19	0.78	0.39	0.45
Amyloidosis, Familial	0	14	0.78	0.72	0.56
Polycystic Ovary Syndrome	0	20	0.78	0.17	0.08
Fetal Growth Retardation	0	20	0.78	0.09	0.36
Tachycardia	0	19	0.78	0.86	0.77
Neuroblastoma	1	20	0.78	0.59	0.38
Manic	0	20	0.78	0.30	0.75
Neurodevelopmental Disorders	0	15	0.78	0.53	0.56
Aura	0	20	0.78	0.26	0.87
Cardiac Hypertrophy	0	20	0.78	0.67	0.29
MYELODYSPLASTIC SYNDROME	0	15	0.78	0.08	0.44
Pericardial effusion	0	19	0.78	0.75	0.59
Pulmonary Embolism	0	18	0.78	0.25	0.49
Disorders of Sex Development	0	20	0.78	0.17	0.40
Subependymal Giant Cell Astrocytoma	0	20	0.78	0.65	0.46
Multiple Sclerosis	0	18	0.78	0.94	0.75
Nonalcoholic Steatohepatitis	0	20	0.78	0.97	0.53
End Stage Liver Disease	0	15	0.78	0.47	0.26
Colorectal Carcinoma	0	20	0.78	0.58	0.16
Dermatitis	0	20	0.78	0.33	0.55
Nicotine Dependence	0	19	0.77	0.64	0.47
Hydrocephalus	0	20	0.77	0.42	0.76
Gambling	0	20	0.77	0.69	0.79
Acute Lung Injury	0	20	0.77	0.30	0.80
Liver diseases	0	20	0.77	0.73	0.13
Brain Ischemia	0	20	0.77	0.29	0.67
Thrombocytosis	0	14	0.76	0.47	0.29
Cerebral Ischemia	0	20	0.76	0.35	0.27
Recurrent depression	0	20	0.76	0.88	0.51
Polydactyly	0	18	0.76	0.26	0.67
West Syndrome	1	12	0.76	0.64	0.66
Hepatic Encephalopathy	0	19	0.76	0.26	0.02
Neck Neoplasms	0	20	0.76	0.26	0.82
Charcot-Marie-Tooth Disease	0	20	0.76	0.78	0.24
Aortic Aneurysm, Thoracic	0	20	0.76	0.12	0.96
Hyperplasia	0	20	0.76	0.88	0.90
Migraine Disorders	0	20	0.75	0.31	0.80
Peripheral T-Cell Lymphoma	0	16	0.75	0.35	0.92
Tongue Neoplasms	0	18	0.75	0.47	0.80
Primary microcephaly	0	16	0.75	0.65	0.66
Colonic Polyps	0	16	0.75	0.53	0.81
Depressive Symptoms	0	20	0.75	0.40	0.54
Lupus Erythematosus, Systemic	1	19	0.75	0.70	0.72
Vascular anomaly	0	14	0.75	0.76	0.69
Hypogammaglobulinemia	0	13	0.75	0.18	0.32
Persistent atrial fibrillation	0	19	0.75	0.42	0.70
Cytopenia	0	19	0.75	0.43	0.24
nervous system disorder	0	20	0.75	0.71	0.35
Non-alcoholic Fatty Liver Disease	0	20	0.75	1.00	0.46
Hypodontia	1	18	0.75	0.43	0.99
Congenital Fiber Type Disproportion	1	11	0.75	0.45	0.50
Cerebrovascular accident	0	20	0.75	0.64	0.41
Infarction, Middle Cerebral Artery	0	20	0.75	0.29	0.47
Psoriasis	0	20	0.75	0.61	0.35
Rectal Neoplasms	0	20	0.74	0.41	0.40
Alcohol abuse	0	20	0.74	0.89	0.25
Hematologic Neoplasms	0	20	0.74	0.48	0.43
Drug Use Disorders	0	20	0.74	0.45	0.81
Middle Cerebral Artery Occlusion	0	20	0.74	0.54	1.00
Microcalcification	0	20	0.74	0.72	0.21
Pancreatic Neoplasm	0	20	0.74	0.93	0.05
Medullary carcinoma	0	12	0.74	0.76	0.38
Papillomatosis	0	20	0.74	0.96	0.34
B-Cell Lymphomas	0	19	0.74	0.76	0.29
Bone Resorption	0	20	0.74	0.26	0.75
Fatty Liver	0	20	0.74	0.96	0.60
Steatohepatitis	0	20	0.73	1.00	0.66
Paroxysmal atrial fibrillation	0	19	0.73	0.79	0.19
Carcinoma, Neuroendocrine	0	12	0.73	0.32	0.84
Hereditary Diffuse Leukoencephalopathy with Spheroids	1	14	0.73	0.57	0.86
Retinitis Pigmentosa	1	16	0.73	0.44	0.92
Nasopharyngeal Neoplasms	0	20	0.73	0.32	0.79
Hydronephrosis	0	18	0.73	0.90	0.46
Medulloblastoma	0	20	0.73	0.15	0.75
Spontaneous abortion	0	20	0.73	0.66	0.38
Pain Disorder	0	16	0.73	0.63	0.16
Deep Vein Thrombosis	0	20	0.73	0.57	0.94
Drug Allergy	0	20	0.73	0.98	0.02
Edema	0	20	0.72	0.45	0.51
Cutaneous Melanoma	0	19	0.72	0.79	0.29
Breast Cancer, Familial	1	19	0.72	0.88	0.22
Hepatitis	0	16	0.72	0.42	0.46
Marfan Syndrome	0	20	0.72	0.09	0.74
Kidney Diseases	0	20	0.72	0.33	0.98
Pancreatic carcinoma	0	17	0.72	0.72	0.01
Paranoia	0	19	0.72	0.64	0.29
Asthma	0	20	0.72	0.96	0.40
Animal Mammary Neoplasms	0	20	0.72	0.22	0.89
Pregnancy Complications	0	14	0.72	0.65	0.69
Small Fiber Neuropathy	0	13	0.72	0.41	0.59
Intraepithelial Neoplasia	0	18	0.72	0.44	0.87
Adenoid Cystic Carcinoma	0	19	0.72	0.34	0.51
Bone Diseases	0	20	0.72	0.33	0.46
Cakut	0	18	0.72	0.81	0.05
Cerebral Edema	0	20	0.71	0.22	0.81
Hepatitis, Alcoholic	0	18	0.71	0.40	0.62
Malignant Neoplasms	0	20	0.71	0.72	0.11
Necrosis	0	19	0.71	0.84	0.96
Stevens-Johnson Syndrome	0	17	0.71	0.29	0.05
Hypertriglyceridemia	0	20	0.71	0.64	0.49
Learning Disorders	0	20	0.71	0.93	0.56
Mild depression	0	13	0.71	0.90	0.32
Diffuse Astrocytoma	0	20	0.71	0.96	0.42
Mucosal Melanoma	0	16	0.71	0.40	0.55
Invasive Ductal Breast Carcinoma	0	20	0.71	0.59	0.21
Aortic Aneurysm, Abdominal	0	20	0.71	0.81	0.40
Apnea	0	20	0.71	0.69	0.81
Juvenile arthritis	0	17	0.71	0.55	0.20
Amphetamine-Related Disorders	0	20	0.71	0.55	0.99
Mastocytosis	0	16	0.71	0.73	0.92
Salivary Gland Neoplasms	0	18	0.71	0.40	0.80
Endometrial Carcinoma	0	20	0.70	0.65	0.24
Pancreatitis	0	20	0.70	0.69	0.55
Ache	0	20	0.70	0.93	0.99
Familial dilated cardiomyopathy	1	17	0.70	0.27	0.81
Adult Medulloblastoma	0	20	0.70	0.32	0.12
Lymphatic Metastasis	0	19	0.70	0.24	0.92
Indolent Systemic Mastocytosis	0	16	0.70	0.30	0.88
Ventricular Dysfunction	0	20	0.70	0.16	0.65
Carcinoma, Small Cell	0	15	0.70	0.38	0.94
Seizures	0	20	0.70	1.00	0.81
Polycythemia	0	14	0.70	0.98	0.30
Congenital adrenal hyperplasia	0	20	0.70	0.42	0.24
Tachyarrhythmia	0	19	0.70	0.96	0.66
Diabetic Cardiomyopathies	0	16	0.70	0.13	0.68
Spina Bifida	0	16	0.70	0.41	0.63
Inflammatory Bowel Diseases	0	19	0.69	0.44	0.76
Pilocytic Astrocytoma	1	20	0.69	0.72	0.29
Loeys-Dietz Syndrome	1	14	0.69	0.53	0.92
Thromboembolism	0	20	0.69	0.26	0.96
Ovarian Diseases	0	20	0.69	0.58	0.85
Ischemia	0	20	0.69	0.78	0.49
Donohue Syndrome	1	18	0.69	0.19	0.49
Chromophobe Renal Cell Carcinoma	0	20	0.69	0.60	0.40
Depression, Postpartum	0	20	0.69	0.94	0.79
Carcinoma in Situ	0	18	0.69	0.09	0.29
Ventricular Remodeling	0	20	0.69	0.23	0.96
Cardiotoxicity	0	19	0.69	0.21	0.92
Hemiparesis	0	18	0.69	0.73	0.58
cocaine use	0	20	0.69	0.45	0.44
Pain	0	20	0.69	0.94	0.54
Substance Use Disorders	0	20	0.69	0.92	0.92
Congenital Heart Defects	0	20	0.69	0.27	0.53
Pleocytosis	0	16	0.69	0.97	0.23
Congenital diaphragmatic hernia	0	18	0.69	0.42	0.18
Fever	0	20	0.69	0.97	0.09
Attention deficit hyperactivity disorder	0	20	0.68	0.82	0.80
Yolk Sac Tumor	0	15	0.68	0.98	0.66
Thymic Carcinoma	0	16	0.68	0.53	0.25
Sepsis	0	20	0.68	0.74	0.66
Meningioma	0	20	0.68	0.48	0.92
Leishmaniasis	0	13	0.68	0.35	0.24
Pfeiffer Syndrome	0	18	0.68	0.88	0.20
Lymphoma, Extranodal NK-T-Cell	0	15	0.68	0.47	0.71
FOCAL CORTICAL DYSPLASIA OF TAYLOR	0	13	0.68	0.76	0.38
Toxic Epidermal Necrolysis	0	17	0.68	0.30	0.04
Amyloidosis	0	19	0.68	0.81	0.95
Odontome	0	12	0.68	0.37	0.93
Primary Insomnia	0	20	0.68	0.48	0.33
Leukocytosis	0	16	0.68	0.80	0.63
Hyper-Ige Recurrent Infection Syndrome, Autosomal Dominant	1	12	0.68	0.88	0.61
Chromosome 22q11.2 Deletion Syndrome, Distal	1	17	0.68	0.73	0.96
Asthma, Aspirin-Induced	0	19	0.68	0.90	0.40
Asthma, Occupational	0	20	0.67	0.72	0.81
ovarian neoplasm	0	20	0.67	0.92	0.09
Postoperative Complications	0	17	0.67	0.44	0.92
Androgenetic Alopecia	0	20	0.67	0.64	0.46
Myocardial Reperfusion Injury	0	19	0.67	0.99	0.24
Clear-cell metastatic renal cell carcinoma	0	14	0.67	0.19	0.29
Diabetic Neuropathies	0	20	0.67	0.29	0.41
Autism Spectrum Disorders	0	20	0.67	0.71	0.17
Myopathy	0	20	0.67	0.71	0.36
Liver Neoplasms, Experimental	0	20	0.67	0.62	0.29
Cleft Palate	0	20	0.67	0.24	0.98
Bradycardia	0	20	0.67	0.69	0.37
Gestational Diabetes	0	20	0.67	0.58	0.12
Failure to Thrive	0	15	0.67	0.58	0.68
Tobacco Use Disorder	0	19	0.67	0.69	0.25
Cerebral Hemorrhage	0	20	0.67	0.61	0.68
Sleep Deprivation	0	18	0.67	0.66	0.53
Kidney Neoplasm	0	20	0.67	0.86	0.03
Pre-Eclampsia	1	19	0.66	0.19	0.68
Sudden infant death syndrome	0	19	0.66	0.74	0.39
Pneumonia	0	17	0.66	0.76	0.82
Acute Promyelocytic Leukemia	1	20	0.66	0.65	0.57
Amenorrhea	0	20	0.66	0.25	0.80
Hypertrophy	0	20	0.66	0.26	0.79
Lymphoma, Non-Hodgkin	0	18	0.66	0.47	0.65
Cardiac Arrhythmia	0	20	0.66	0.67	0.63
Neurotoxicity Syndromes	0	20	0.66	0.29	0.78
Adenocarcinoma Of Esophagus	0	18	0.66	0.33	0.17
Hyperemia	0	20	0.65	0.79	0.38
Plasma Cell Granuloma, Pulmonary	0	11	0.65	0.79	0.26
Ductal Carcinoma	0	14	0.65	0.50	0.98
Craniopharyngioma	1	14	0.65	0.88	0.24
Hereditary hemorrhagic telangiectasia	1	17	0.65	0.91	0.48
Neoplastic Cell Transformation	0	20	0.65	0.33	0.96
Fetal Alcohol Spectrum Disorders	0	17	0.65	0.57	0.30
Rhabdomyolysis	0	19	0.65	0.72	0.98
Duodenal Ulcer	0	19	0.65	0.53	0.87
Respiratory Insufficiency	0	19	0.65	0.64	0.69
Dissociative Amnesia	0	17	0.65	0.97	0.38
Metopic synostosis	0	18	0.65	0.31	0.26
Aneuploidy	0	14	0.65	0.69	0.20
Microcephaly	0	15	0.65	0.38	0.45
Ehlers-Danlos Syndrome	0	17	0.64	0.39	0.89
Cholestasis of pregnancy	1	17	0.64	0.90	0.20
Peritonitis	0	18	0.64	0.52	0.92
Spinal Cord Diseases	0	12	0.64	0.92	0.51
Hyperlipoproteinemias	0	19	0.64	0.96	0.44
Vasogenic Cerebral Edema	0	20	0.64	0.81	0.53
Memory Loss	0	20	0.64	0.90	0.64
Tobacco Dependence	0	19	0.64	0.46	0.85
Esophageal carcinoma	0	20	0.64	0.57	0.20
Tauopathies	0	18	0.64	0.31	0.85
Memory impairment	0	20	0.64	0.97	0.55
Cataract	0	17	0.64	0.43	0.29
Mesenteric Vascular Occlusion	0	14	0.64	0.90	0.41
Epilepsy	0	20	0.64	0.69	0.76
Noninfiltrating Intraductal Carcinoma	0	14	0.64	0.70	0.69
Obsessive-Compulsive Disorder	0	20	0.64	0.67	0.58
Hypersensitivity	0	18	0.63	0.76	0.38
Hypoxia	0	18	0.63	0.58	0.99
Pituitary Adenoma	0	20	0.63	0.95	0.49
HIV Infections	0	20	0.63	0.75	0.51
Intestinal Cancer	0	20	0.63	0.36	0.69
Nodular Lymphocyte Predominant Hodgkin Lymphoma	0	19	0.63	0.74	0.64
Movement Disorders	0	20	0.63	0.78	0.38
Coronary Arteriosclerosis	0	20	0.63	0.65	0.31
Carcinoma of bladder	0	15	0.63	0.69	0.20
Trismus	0	16	0.63	0.20	0.80
Holoprosencephaly, Ectrodactyly, and Bilateral Cleft Lip-Palate	1	18	0.63	0.94	0.40
Skin Abnormalities	0	15	0.63	0.84	0.27
Drug abuse	0	20	0.63	0.95	0.25
Cholestasis	0	19	0.63	0.69	0.25
Squamous cell carcinoma of lung	0	20	0.63	0.98	0.20
Pruritus	0	19	0.63	0.85	0.49
Cognition Disorders	0	20	0.63	0.24	0.25
Polyuria	0	20	0.62	0.56	0.51
Precursor T-Cell Lymphoblastic Leukemia-Lymphoma	1	18	0.62	0.49	0.98
Malignant mesothelioma	0	20	0.62	0.84	0.47
Keloid	0	17	0.62	0.78	0.55
Childhood Acute Lymphoblastic Leukemia	0	20	0.62	0.47	0.44
Cocaine Dependence	0	20	0.62	0.09	0.89
Leukemia, Myelomonocytic, Chronic	1	18	0.62	0.26	0.27
Plaque, Amyloid	0	15	0.62	0.73	0.33
Epileptic Seizures	0	20	0.62	1.00	0.67
Woolly hair nevus	1	15	0.62	0.79	0.54
Drug Eruptions	0	17	0.62	0.70	0.29
Attention Deficit and Disruptive Behavior Disorders	0	20	0.62	0.40	0.74
Ankylosing spondylitis	0	15	0.62	0.13	0.84
Precursor B-cell lymphoblastic leukemia	1	17	0.61	0.39	0.58
Trigonocephaly	1	18	0.61	0.69	0.23
Myasthenic Syndromes, Congenital	0	14	0.61	0.77	1.00
Functional Gastrointestinal Disorders	0	15	0.61	0.33	0.89
Hemangiosarcoma	0	18	0.61	0.37	0.98
Hypopituitarism	0	20	0.61	0.34	0.98
Nausea	0	20	0.61	0.63	0.62
Blue rubber bleb nevus syndrome	1	17	0.61	0.79	0.97
Precursor Cell Lymphoblastic Leukemia Lymphoma	0	20	0.61	0.46	0.58
Brain Edema	0	20	0.61	0.33	0.66
Plagiocephaly	1	15	0.61	0.98	0.49
Dyslipidemias	0	20	0.61	0.96	0.44
Ependymoma	1	19	0.61	0.56	0.29
Hypotension	0	20	0.61	0.90	0.51
Upper Extremity Paresis	0	18	0.61	0.58	0.04
Kallmann Syndrome	1	18	0.61	0.84	0.17
Seborrheic keratosis	0	15	0.61	0.37	0.67
Ovarian Serous Adenocarcinoma	0	18	0.60	0.77	0.29
Thanatophoric dysplasia, type 2	1	15	0.60	0.25	0.66
Chronobiology Disorders	0	20	0.60	0.60	0.89
Cholestasis, Extrahepatic	0	20	0.60	0.25	0.72
Burn injury	0	19	0.60	0.72	0.85
Genomic Instability	0	13	0.60	0.56	0.40
Inborn Errors of Metabolism	0	17	0.60	0.57	0.86
Involuntary Movements	0	20	0.60	0.88	0.09
Amnesia	0	17	0.60	0.93	0.62
Respiratory Failure	0	19	0.60	0.71	0.75
Acute Coronary Syndrome	0	20	0.60	0.16	0.98
Noonan Syndrome	1	19	0.60	0.29	0.29
Depressed mood	0	18	0.59	0.50	0.77
Polycythemia Vera	1	14	0.59	0.97	0.29
Hypogonadism	0	20	0.59	0.40	0.88
Pigmented Basal Cell Carcinoma	0	19	0.59	1.00	0.00
Mental disorders	0	20	0.59	0.50	0.97
Neurodegenerative Disorders	0	15	0.59	0.87	0.45
Aortic valve calcification	1	17	0.59	0.48	0.98
Constipation	0	18	0.59	0.72	0.56
Arthritis, Experimental	0	20	0.59	0.37	0.60
Cerebral Amyloid Angiopathy	0	12	0.59	0.77	0.67
hearing impairment	0	14	0.59	0.45	0.44
Carcinoma of lung	0	20	0.59	0.29	0.59
Microcephaly with Chorioretinopathy, Autosomal Recessive	1	13	0.59	0.91	0.25
Coronary heart disease	0	20	0.58	0.26	0.73
IRAK4 Deficiency	1	10	0.58	0.58	0.87
Chronic myeloproliferative disorder	0	17	0.58	0.81	0.58
Radiating pain	0	20	0.58	0.88	0.37
Bladder Neoplasm	0	20	0.58	0.46	0.18
Rett Syndrome	0	18	0.58	0.25	0.29
Lymphomatoid Papulosis	1	13	0.58	0.94	0.20
Nerve Pain	0	20	0.58	0.98	0.17
Polycystic Kidney, Autosomal Dominant	0	20	0.58	0.58	0.38
Sleep Fragmentation	0	18	0.58	0.93	0.71
Anemia	0	16	0.57	0.33	0.40
Withdrawal Symptoms	0	20	0.57	0.85	0.29
Hereditary Diffuse Gastric Cancer	1	20	0.57	0.26	0.36
Hereditary Breast and Ovarian Cancer Syndrome	1	16	0.57	0.41	0.88
Traumatic injury	0	18	0.57	0.09	0.58
Kidney Failure	0	20	0.57	0.19	0.68
Papillary craniopharyngioma	0	14	0.57	0.85	0.03
Neuroendocrine Tumors	0	16	0.57	0.41	0.60
Organophosphorus Poisoning	0	18	0.57	0.69	0.47
SICK SINUS SYNDROME 1, AUTOSOMAL RECESSIVE	0	12	0.57	0.24	0.20
Leukoencephalopathies	0	14	0.57	0.27	0.72
Alcoholic Intoxication	0	20	0.57	0.64	0.55
Cornelia De Lange Syndrome	1	13	0.57	0.81	0.33
Hyperprolactinemia	1	19	0.57	0.77	0.35
Porphyria Cutanea Tarda	0	18	0.57	0.53	0.43
Hereditary Nonpolyposis Colorectal Cancer	1	16	0.57	0.51	0.75
Loeffler’s Endocarditis	0	16	0.57	0.71	0.86
Infertility	0	15	0.57	0.33	0.46
Complex partial seizures	0	20	0.56	0.88	0.66
Hypogonadotropic hypogonadism	0	20	0.56	0.58	0.87
Brachycephaly	1	18	0.56	0.69	0.11
Bronchiectasis	0	10	0.56	0.29	0.97
Chromosome 2q37 deletion syndrome	1	15	0.56	0.32	0.49
Head and Neck Carcinoma	0	20	0.56	0.64	0.41
Intestinal Neoplasms	0	20	0.56	0.57	0.35
Demyelinating Diseases	0	13	0.56	0.52	0.62
Anorexia Nervosa	0	19	0.56	0.76	0.62
Astrocytoma	0	20	0.55	0.89	0.41
Sleep Wake Disorders	0	20	0.55	0.94	0.89
Hypophosphatemia	0	14	0.55	0.19	0.65
Chromosome Aberrations	0	14	0.55	0.57	0.90
Spinal Cord Contusion	0	15	0.55	0.99	0.37
Microsatellite Instability	0	15	0.55	0.70	0.33
Complications of Diabetes Mellitus	0	16	0.55	0.96	0.44
Septicemia	0	20	0.55	0.62	0.41
Trigeminal Neuralgia	0	19	0.55	0.31	0.66
Experimental Autoimmune Encephalomyelitis	0	19	0.55	0.93	0.41
Autoimmune Diseases	0	14	0.55	0.90	0.51
Arteritis	0	17	0.55	0.24	0.97
Azoospermia	0	15	0.55	0.64	0.52
Sleep Initiation and Maintenance Disorders	0	20	0.54	0.98	0.92
Tonic - clonic seizures	0	20	0.54	0.72	0.80
Maffucci Syndrome	1	12	0.54	1.00	0.71
Timothy syndrome	1	10	0.54	0.40	0.97
Impaired cognition	0	12	0.54	0.77	0.70
Systemic Scleroderma	0	14	0.54	0.84	0.90
Status Migrainosus	0	20	0.54	0.93	0.29
Gastroesophageal reflux disease	0	18	0.54	0.56	0.74
Coughing	0	15	0.54	0.55	0.99
Retinal Pigment Epithelial Detachment	0	15	0.53	1.00	0.99
Chronic Liver Failure	0	15	0.53	0.64	0.50
PTEN Hamartoma Tumor Syndrome	0	12	0.53	0.27	0.66
Neurenteric Cyst	0	18	0.53	0.84	0.29
Rhinitis	0	17	0.53	0.98	0.23
Generalized Epilepsy with Febrile Seizures Plus	1	13	0.53	0.45	0.67
leiomyosarcoma	0	18	0.53	0.71	0.81
Primary Erythermalgia	1	13	0.53	0.20	0.85
Glaucoma	0	10	0.53	0.37	0.92
Schizoaffective Disorder	0	20	0.53	0.65	0.92
Glomerulonephritis	0	20	0.52	0.94	0.50
Polyploidy	0	17	0.52	0.71	0.68
Respiratory Depression	0	19	0.52	0.91	0.37
Resting Tremor	0	20	0.52	0.95	0.29
Thrombocytopenia	0	13	0.52	0.78	0.83
Neurofibromatosis 1	0	19	0.52	0.19	0.80
Lewy Body Disease	0	18	0.52	0.84	0.23
Cellular Ependymoma	0	10	0.52	0.83	0.67
Undifferentiated carcinoma	0	20	0.52	0.93	0.24
Seasonal Affective Disorder	0	20	0.52	0.36	0.60
Jaundice, Chronic Idiopathic	1	12	0.52	0.70	0.86
Birth Weight	0	16	0.52	0.53	0.44
Adolescent Obesity	0	16	0.52	0.12	0.40
Malignant Glioma	0	20	0.52	0.27	0.59
Cachexia	0	18	0.52	0.67	0.56
Reactive Hyperemia	0	20	0.52	0.69	0.39
Intestinal Polyps	0	18	0.51	0.61	0.62
Craniofacial Abnormalities	0	20	0.51	0.65	0.56
Nephritis	0	17	0.51	0.94	0.56
Delirium	0	20	0.51	0.87	0.92
Hereditary Multiple Exostoses	0	12	0.51	0.62	0.70
Carcinoma, Pancreatic Ductal	0	14	0.51	0.36	0.09
Retinal Diseases	0	20	0.51	0.83	0.80
Pervasive Development Disorder	0	20	0.51	0.68	0.98
Genee-Wiedemann syndrome	1	14	0.51	0.77	0.98
Glaucoma, Open-Angle	0	18	0.50	0.64	0.63
Cerebrovascular Disorders	0	18	0.50	0.47	0.85
Ovarian Carcinoma	0	20	0.50	0.61	0.83
Mitochondrial Diseases	0	17	0.50	0.40	0.56
Gliosis	0	19	0.50	0.72	0.18
Tactile Allodynia	0	20	0.50	0.40	0.53
Flushing	0	19	0.50	0.85	0.76
Allergic Reaction	0	18	0.50	0.77	0.31
Autistic Disorder	0	20	0.50	0.42	0.62
Brachydactyly	0	15	0.50	0.42	0.75
Angiomatous Meningioma	0	20	0.50	0.50	0.20
Overactive Bladder	0	10	0.49	0.46	0.41
Peptic Ulcer Hemorrhage	0	18	0.49	0.57	0.24
Anemia, Sickle Cell	0	14	0.49	0.39	0.38
Paresis	0	18	0.49	0.82	0.75
Multiple congenital anomalies	0	18	0.49	0.72	0.37
Breast Cancer, Familial Male	0	17	0.49	0.97	0.89
Venous Engorgement	0	20	0.49	0.58	0.29
Aortic Aneurysm	0	20	0.49	0.08	0.95
Intracranial Meningioma	0	20	0.49	0.70	0.42
Hypoxemia	0	18	0.49	0.57	0.59
Severe depression	0	20	0.49	0.76	0.76
Intraventricular Meningioma	0	20	0.49	0.40	0.30
Mouth Diseases	0	18	0.49	0.59	0.44
Gastrointestinal Neoplasms	0	20	0.49	0.27	0.75
Hemopericardium	0	19	0.48	0.95	0.29
Benign essential blepharospasm	0	15	0.48	0.64	0.80
Autosomal Recessive Primary Microcephaly	1	12	0.48	0.38	0.95
Myocardial Failure	0	20	0.48	0.94	0.24
Oligodontia	1	18	0.48	0.71	0.76
Histiocytoma, Benign Fibrous	0	17	0.48	0.50	0.82
Chronic schizophrenia	0	12	0.48	0.46	0.31
Hypokalemia	0	20	0.48	0.92	0.77
prenatal alcohol exposure	0	12	0.48	0.59	0.72
Dementia	0	19	0.48	0.81	0.96
Eye Abnormalities	0	11	0.48	0.75	0.68
Limb Deformities, Congenital	0	16	0.48	0.57	0.86
Mucocutaneous Lymph Node Syndrome	0	15	0.48	0.31	0.33
Retinal Degeneration	0	16	0.48	0.27	0.56
Pulmonary Fibrosis	0	20	0.47	0.53	0.85
Psychomotor Disorders	0	14	0.47	0.81	0.91
Dyschezia	0	18	0.47	0.90	0.54
Allanson Pantzar McLeod syndrome	1	15	0.47	0.94	0.29
Chronic active hepatitis	0	15	0.47	0.94	0.51
Kleine-Levin Syndrome	0	14	0.47	0.35	0.02
Common Variable Immunodeficiency	1	18	0.47	0.33	0.65
Parasagittal Meningioma	0	20	0.47	0.64	0.45
Cryptorchidism	0	18	0.47	0.47	0.64
Thrombocythemia, Essential	1	14	0.47	0.64	0.32
Acute Kidney Insufficiency	0	20	0.47	0.02	0.89
Olfactory Groove Meningioma	0	20	0.47	0.40	0.11
Encephalocraniocutaneous lipomatosis	1	18	0.47	0.69	0.16
Convulsions	0	20	0.47	0.40	0.11
Lymphedema	0	14	0.47	0.37	0.84
Stable angina	0	20	0.47	0.01	0.68
Dwarfism	0	13	0.47	0.43	0.71
Anhedonia	0	20	0.47	0.94	0.45
Demyelination	0	13	0.47	0.71	0.55
Language Disorders	0	19	0.46	0.22	0.83
Venous Thrombosis	0	20	0.46	0.71	0.51
ALK positive large B-cell lymphoma	1	11	0.46	0.94	0.62
Feminization	0	19	0.46	0.88	0.10
Ankylosis	0	12	0.46	0.32	0.92
Fragile X Syndrome	0	12	0.46	0.52	0.93
Pulmonary Cystic Fibrosis	0	11	0.46	0.92	0.64
Asperger Syndrome	0	18	0.46	0.20	0.84
Hyperoxia	0	13	0.46	0.55	0.60
Subfertility	0	15	0.46	0.26	0.51
Fibrosis, Liver	0	20	0.46	0.19	0.19
Oral Submucous Fibrosis	0	20	0.46	0.58	0.29
Invasive Pneumococcal Disease, Recurrent Isolated, 1	0	10	0.45	0.50	0.42
Ventricular Dysfunction, Left	0	20	0.45	0.40	0.77
Achondroplasia	1	15	0.45	0.94	0.36
Hamartoma Syndrome, Multiple	1	17	0.45	0.17	0.51
Poisoning	0	20	0.45	0.50	0.98
Neural crest tumor	1	17	0.45	0.44	0.26
Convulsive Seizures	0	20	0.45	0.70	0.45
Anorexia	0	18	0.45	0.54	0.40
Fatigue	0	10	0.45	0.52	0.97
Pituitary Neoplasms	0	20	0.45	0.96	0.44
Lung diseases	0	20	0.45	0.75	0.25
Organophosphate poisoning	0	18	0.45	0.89	0.82
Microlissencephaly	0	13	0.44	0.49	0.81
Profound Mental Retardation	0	19	0.44	0.70	0.29
Narcolepsy	1	14	0.44	0.31	0.80
Romano-Ward Syndrome	1	17	0.44	0.47	0.29
Congenital Lipomatous Overgrowth, Vascular Malformations, and Epidermal Nevi	1	13	0.44	0.66	0.29
Hypoactive Sexual Desire Disorder	0	20	0.44	0.39	0.71
Basal Ganglia Diseases	0	20	0.44	0.96	0.16
Hypoxia-Ischemia, Brain	0	16	0.44	0.73	0.90
Lacrimoauriculodentodigital syndrome	1	15	0.44	0.34	0.62
Retinal Detachment	0	15	0.44	0.69	0.72
Adjustment Disorders	0	11	0.43	0.87	0.43
Viral Encephalitis	0	19	0.43	1.00	0.21
Prostatic Neoplasms, Castration-Resistant	0	20	0.43	0.84	0.23
Acidosis, Lactic	0	16	0.43	0.31	0.72
Pyelonephritis	0	13	0.43	0.71	0.29
Cerebellar Hypoplasia	0	16	0.43	0.60	0.86
Thalassemia Intermedia	0	14	0.43	0.47	0.67
Malformations of Cortical Development	0	15	0.43	0.53	0.66
Alcohol withdrawal syndrome	0	20	0.43	0.65	0.75
Opiate Addiction	0	12	0.43	0.88	0.85
Endogenous depression	0	20	0.43	0.53	0.59
Left Ventricle Remodeling	0	20	0.43	0.32	0.29
Weight decreased	0	20	0.43	0.89	0.29
Parkinsonian Disorders	0	20	0.43	0.76	0.44
Neurilemmoma	0	13	0.43	0.57	0.70
Long QT syndrome type 3	0	12	0.43	0.94	0.59
Abdominal Migraine	0	20	0.43	0.69	0.28
Airway Obstruction	0	17	0.43	0.48	0.88
Tonic-Clonic Epilepsy	0	19	0.43	0.96	0.29
Liver Failure, Acute	0	17	0.42	0.50	0.98
Childhood Overweight	0	16	0.42	0.27	0.85
Sick Sinus Syndrome	1	12	0.42	0.80	0.41
Fibromatosis	0	14	0.42	0.54	0.69
Amino Acid Metabolism, Inborn Errors	0	12	0.42	0.64	0.68
CEROID LIPOFUSCINOSIS, NEURONAL, 6	0	19	0.42	0.64	0.47
Non-Convulsive Status Epilepticus	0	20	0.42	0.85	0.15
Dermatitis, Atopic	0	19	0.42	0.68	0.88
Cocaine-Related Disorders	0	20	0.42	0.58	0.97
Tachycardia, Ventricular	0	16	0.42	0.50	0.59
Bronchial Hyperreactivity	0	18	0.42	0.93	0.24
Idiopathic pulmonary arterial hypertension	0	16	0.42	0.56	0.91
Urticaria	0	17	0.42	0.81	0.29
Oppositional Defiant Disorder	0	20	0.41	0.92	0.64
Vitamin D Deficiency	0	15	0.41	0.58	0.74
LONG QT SYNDROME 3	0	12	0.41	0.43	0.16
Agammaglobulinemia	0	13	0.41	0.63	0.29
Pneumonitis	0	17	0.41	0.72	0.75
Action Tremor	0	20	0.41	0.96	0.21
Cystic Fibrosis	1	11	0.41	0.50	0.55
Angioedema	0	17	0.41	0.64	0.29
Adrenal Gland Neoplasms	0	19	0.41	0.47	0.98
Lung Diseases, Obstructive	0	20	0.41	0.19	0.92
Gilles de la Tourette syndrome	0	20	0.41	0.91	0.35
Neointima	0	20	0.41	0.24	0.85
Sezary Syndrome	0	17	0.41	0.37	0.14
Microcephaly with Chorioretinopathy, Autosomal Dominant	1	13	0.41	0.69	0.64
Kienbock Disease	0	20	0.41	0.27	0.27
Spastic Paraplegia, Hereditary	0	12	0.41	0.37	0.77
Myotonia	0	11	0.41	0.41	0.96
Diaphragmatic Hernia	0	18	0.41	0.55	0.84
Intermittent Explosive Disorder	0	20	0.41	0.71	0.14
Arrhythmogenic Right Ventricular Dysplasia	0	12	0.41	0.84	0.42
Personality Disorders	0	18	0.41	0.72	0.94
Nonepileptic Seizures	0	20	0.41	0.73	0.29
Penttinen-Aula syndrome	1	18	0.40	0.74	0.04
Sneezing	0	15	0.40	0.38	0.96
Myoclonic Seizures	0	20	0.40	0.87	0.29
COCOON SYNDROME	1	14	0.40	0.25	0.72
Mastocytosis, Systemic	0	16	0.40	0.69	0.98
Penile Neoplasms	0	13	0.40	1.00	0.54
Multiple Organ Failure	0	20	0.40	0.47	0.92
Choking	0	17	0.40	0.72	0.97
AIDS Dementia Complex	0	19	0.40	0.71	0.24
Nephrogenic Syndrome of Inappropriate Antidiuresis	1	18	0.40	0.87	0.98
Spinal Meningioma	0	20	0.40	0.65	0.29
Esophagitis	0	15	0.40	0.84	0.70
Splenic Diseases	0	18	0.40	0.73	0.40
T cell immunodeficiency primary	0	17	0.40	0.68	0.51
Learning Disabilities	0	20	0.39	0.40	1.00
Toothache	0	15	0.39	0.80	0.85
Gastrointestinal Diseases	0	15	0.39	0.51	0.70
Pancreatic Ductal Adenocarcinoma	0	13	0.39	0.61	0.84
Nodular glomerulosclerosis	0	20	0.39	0.33	0.04
Megalencephaly cutis marmorata telangiectatica congenita	1	13	0.39	0.99	0.44
Torticollis	0	15	0.39	0.33	0.92
Pituitary carcinoma	0	20	0.39	0.69	0.66
Hidradenitis suppurativa, familial	0	12	0.39	0.43	0.60
Hyperammonemia	0	20	0.39	0.84	0.90
Methemoglobinemia	0	18	0.39	0.63	0.24
Sarcomatoid Renal Cell Carcinoma	0	20	0.39	0.79	0.10
Liver Failure	0	20	0.39	0.43	0.36
Aortic Diseases	0	20	0.38	0.14	0.92
Drug-Induced Stevens Johnson Syndrome	0	17	0.38	0.91	0.55
Aortic Rupture	0	20	0.38	0.33	0.81
Streptozotocin Diabetes	0	20	0.38	0.46	0.35
Sleep Disorders	0	20	0.38	0.98	0.65
Ventricular Septal Defects	0	14	0.38	0.69	0.33
Uremia	0	18	0.38	0.98	0.39
Dyslipoproteinemias	0	20	0.38	0.90	0.24
ACTIVATED PI3K-DELTA SYNDROME	1	12	0.38	0.80	0.29
Depressive Disorder, Treatment-Resistant	0	19	0.38	0.91	0.41
Myoclonic Epilepsy	0	13	0.38	0.73	0.49
Primary hypogonadism	0	20	0.38	0.92	0.98
Separation Anxiety Disorder	0	20	0.38	0.85	0.97
Kidney Failure, Chronic	0	20	0.38	0.29	0.83
Idiopathic Pulmonary Fibrosis	1	20	0.38	0.81	0.80
Wallerian Degeneration	0	13	0.37	0.59	0.41
Barrett Esophagus	0	20	0.37	0.43	0.82
Ataxia	0	12	0.37	0.57	0.96
Fracture	0	10	0.37	0.63	0.70
Adverse reaction to drug	0	20	0.37	0.46	0.19
Erectile dysfunction	0	18	0.37	0.94	0.81
Metachondromatosis	1	12	0.37	0.66	0.55
Anaplastic Ependymoma	0	10	0.37	0.71	0.70
Acrodysostosis	1	16	0.37	0.70	0.51
Pediatric Obesity	0	16	0.37	0.20	0.79
Swyer Syndrome	1	10	0.37	0.93	0.35
Drug Metabolism, Poor, CYP2D6-Related	0	19	0.37	0.65	0.16
ALZHEIMER DISEASE, FAMILIAL, 1	0	12	0.37	0.32	0.17
Nevus sebaceous	1	15	0.37	0.13	0.99
Secretory meningioma	0	20	0.37	0.48	0.40
Hypertensive disease	0	20	0.37	0.43	0.29
Carotid Atherosclerosis	0	16	0.36	0.58	0.39
Subarachnoid Hemorrhage	0	20	0.36	0.94	0.59
FCD IIA	0	13	0.36	0.79	0.29
Heat Stroke	0	14	0.36	0.58	0.38
Myelomonocytic leukemia	0	12	0.36	0.20	0.75
Myoclonic dystonia	1	19	0.36	0.96	0.31
Schizophrenia and related disorders	0	20	0.36	0.76	0.45
Hypoglycemia	0	19	0.36	1.00	0.63
Long Qt Syndrome 2	0	17	0.36	0.33	0.29
Long QT Syndrome	0	18	0.36	0.37	0.72
Sexual Infantilism	0	20	0.36	0.80	0.29
Coronary Stenosis	0	18	0.36	0.50	0.76
Rheumatoid Arthritis, Systemic Juvenile	0	10	0.36	0.64	0.79
Multiple Endocrine Neoplasia Type 2a	1	12	0.36	0.96	0.66
Double Outlet Right Ventricle	0	14	0.36	0.76	0.26
Hyperinsulinism	0	20	0.36	0.37	0.36
Chemical Burns	0	15	0.35	0.83	0.36
Malignant Meningioma	0	20	0.35	0.73	0.28
Spinal Cord Injuries	0	15	0.35	0.69	0.29
Ventricular Fibrillation	0	15	0.35	0.77	0.97
Hemimegalencephaly	1	14	0.35	0.87	0.61
Male Germ Cell Tumor	0	16	0.35	0.72	0.43
Metabolic Diseases	0	20	0.35	0.99	0.54
Rabson-Mendenhall Syndrome	1	18	0.35	0.88	0.18
HSAN Type IV	1	16	0.35	0.96	0.56
Vascular Remodeling	0	14	0.35	0.51	0.74
Nongerminomatous Germ Cell Tumor	0	15	0.35	0.83	0.87
HEMANGIOMA, CAPILLARY INFANTILE	0	17	0.34	0.47	0.98
Solid Neoplasm	0	13	0.34	0.85	0.49
Ascites	0	16	0.34	0.90	0.66
Butyrylcholinesterase deficiency	1	16	0.34	0.58	0.75
Ovarian Cysts	0	20	0.34	0.63	0.53
Chronic Insomnia	0	20	0.34	0.94	0.82
HOYERAAL-HREIDARSSON SYNDROME	1	15	0.34	0.87	0.46
Leishmaniasis, Cutaneous	0	20	0.34	0.63	0.44
Tyrosine Kinase 2 Deficiency	1	13	0.34	0.96	0.59
Renal Insufficiency	0	20	0.34	0.86	0.49
Periodontitis	0	20	0.34	0.13	0.69
Developmental Delay, Epilepsy, and Neonatal Diabetes	1	14	0.34	0.97	0.75
West Nile Fever	0	17	0.34	0.52	0.89
Antley-Bixler Syndrome Phenotype	0	12	0.34	0.94	0.99
Follicular thyroid carcinoma	0	15	0.34	0.68	0.92
Mammary Neoplasms	0	20	0.33	0.26	0.93
Cri-du-Chat Syndrome	0	15	0.33	0.91	0.07
Wounds and Injuries	0	18	0.33	0.36	0.95
Autosomal Recessive Polycystic Kidney Disease	0	20	0.33	0.56	0.41
Leukemia, T-Cell	0	14	0.33	0.64	0.88
Fractures, Closed	0	16	0.33	0.96	0.40
Ovarian clear cell carcinoma	0	11	0.33	0.53	0.74
Piebaldism	1	16	0.33	0.81	0.95
Fetal Death	0	16	0.33	0.72	0.78
Meningothelial meningioma	0	20	0.33	0.53	0.24
Rickets	0	15	0.33	0.64	1.00
Biliary Tract Neoplasm	0	19	0.33	0.90	0.36
Tumoral calcinosis	0	20	0.33	0.81	0.54
Vitamin D-Dependent Rickets, Type 2A	0	15	0.32	0.66	0.89
Hydrophthalmos	1	17	0.32	0.37	0.78
Sleeplessness	0	20	0.32	0.39	0.29
Anterior segment mesenchymal dysgenesis	0	10	0.32	0.97	0.87
Thinness	0	20	0.32	0.98	0.29
beta Thalassemia	0	14	0.32	0.60	0.59
Growth Disorders	0	20	0.32	0.69	0.18
Hyperkalemia	0	18	0.32	0.24	0.98
Cannabis use	0	20	0.32	0.64	0.66
Lupus Nephritis	0	20	0.32	0.18	0.27
Asterixis	0	20	0.32	0.96	0.43
Squamous cell carcinoma of esophagus	1	20	0.31	0.92	0.40
Osteochondrodysplasias	0	18	0.31	0.83	0.63
Progesterone Resistance	0	20	0.31	0.85	0.63
Gastrointestinal Stromal Tumors	1	17	0.31	0.55	0.76
Adenocarcinoma, Clear Cell	0	14	0.31	0.09	0.81
Bilateral Cryptorchidism	0	18	0.31	0.93	0.31
Prostate cancer, familial	1	18	0.31	0.28	0.96
Hodgkin Disease	0	20	0.31	0.46	0.35
Neoplasms, Second Primary	0	15	0.31	0.63	0.69
Short QT Syndrome 1	1	17	0.31	0.24	0.31
Osteoarthrosis Deformans	0	20	0.31	0.82	0.55
BENT BONE DYSPLASIA SYNDROME	1	12	0.31	0.72	0.23
IGA Glomerulonephritis	0	15	0.30	0.76	0.30
Tetralogy of Fallot	1	14	0.30	0.31	0.49
Secondary Trigeminal Neuralgia	0	19	0.30	0.71	0.26
Brain Infarction	0	17	0.30	0.65	0.98
Grade I Astrocytoma	0	20	0.30	0.95	0.66
Hypercholesterolemia	0	15	0.30	0.81	0.58
Dentatorubral-Pallidoluysian Atrophy	0	10	0.30	0.81	0.83
Fibroatheroma	0	14	0.30	0.44	0.29
Adrenal Cancer	0	19	0.30	0.88	0.52
Cervix carcinoma	0	15	0.30	0.98	0.76
Nasal Type Extranodal NK/T-Cell Lymphoma	0	15	0.30	0.87	0.55
Idiopathic Hypereosinophilic Syndrome	0	16	0.30	0.96	0.91
Gaucher Disease	0	14	0.30	0.69	0.75
Proteus Syndrome	1	17	0.30	0.74	0.29
Nonorganic Insomnia	0	20	0.30	0.93	0.50
Idiopathic hypogonadotropic hypogonadism	0	19	0.30	0.76	0.58
Orgasmic Disorder	0	20	0.30	0.91	0.51
Respiratory Hypersensitivity	0	19	0.30	0.99	0.41
Venous Thromboembolism	0	20	0.30	0.56	0.68
Fibrillary Astrocytoma	0	20	0.30	0.46	0.30
Brain Diseases	0	17	0.29	1.00	0.64
Morvan’s Disease	0	13	0.29	0.91	0.80
Uterine Cervical Neoplasm	0	20	0.29	0.48	0.53
Lymphoma, Follicular	1	16	0.29	0.66	0.99
Delayed Hypersensitivity	0	13	0.29	0.92	0.92
Sinus Tachycardia	0	12	0.29	0.76	1.00
Uterine Fibroids	0	19	0.29	1.00	0.89
Hypophosphatasia	0	14	0.29	0.73	0.95
Eye Diseases, Hereditary	0	13	0.29	0.31	0.67
X-linked agammaglobulinemia	1	13	0.29	0.70	0.12
Epilepsy, Temporal Lobe	0	19	0.29	0.59	0.23
Thyroid Neoplasm	0	20	0.29	0.59	0.75
Impaired glucose tolerance	0	18	0.29	0.65	0.80
Pulmonary Emphysema	0	20	0.29	0.64	0.72
Factor VII Deficiency	1	15	0.29	0.84	0.85
Pancytopenia	0	16	0.29	0.96	0.87
Aplastic Anemia	0	15	0.29	0.84	0.31
FCD IIB	0	13	0.29	1.00	0.41
Absence Seizures	0	20	0.29	0.33	0.65
Middle Cerebral Artery Syndrome	0	20	0.29	0.87	0.61
Chronic Lung Injury	0	18	0.29	0.88	0.28
Small cell carcinoma of lung	1	20	0.29	0.20	0.58
Peripheral Vascular Diseases	0	12	0.29	0.64	0.97
Fibrolamellar Hepatocellular Carcinoma	1	11	0.29	0.22	0.69
Brugada Syndrome 3	0	10	0.28	0.99	0.72
Complex Partial Status Epilepticus	0	20	0.28	0.91	0.15
Brugada ECG Pattern	0	12	0.28	0.69	0.76
Anterior Cerebral Circulation Infarction	0	17	0.28	0.85	0.34
Spinocerebellar Ataxia Type 7	0	18	0.28	0.45	0.98
Erythromelalgia	1	13	0.28	0.99	0.79
Oligomenorrhea	0	18	0.28	0.69	0.96
MYELOPROLIFERATIVE DISORDER, CHRONIC, WITH EOSINOPHILIA	0	18	0.28	0.13	0.62
Juvenile Myelomonocytic Leukemia	1	15	0.28	0.32	0.20
Hydrops Fetalis	0	19	0.28	0.81	0.56
Immune System Diseases	0	15	0.28	0.98	0.98
Diabetic Autonomic Neuropathy	0	20	0.28	0.64	0.72
Frontotemporal Lobar Degeneration	0	11	0.28	0.47	0.30
Seminoma	1	16	0.28	0.64	0.59
Anasarca	0	20	0.28	0.47	0.91
DIARRHEA 7	1	10	0.28	0.74	0.49
Chylopericardium	0	19	0.28	0.63	0.75
Fatty Liver, Alcoholic	0	19	0.28	0.94	0.62
Benign prostatic hypertrophy	0	13	0.28	0.94	0.92
Exencephaly	0	18	0.28	0.65	0.23
Lymphoma, T-Cell, Cutaneous	0	15	0.28	0.72	0.24
Fetal Diseases	0	14	0.28	0.48	0.98
Neurogenic Inflammation	0	19	0.28	0.24	0.51
Paratuberculosis	0	20	0.28	0.42	0.98
Essential Hypertension	0	17	0.27	0.68	0.73
Opisthorchis felineus Infection	0	12	0.27	0.64	0.88
Psychoses, Substance-Induced	0	20	0.27	0.58	0.44
Metabolic Bone Disorder	0	20	0.27	0.91	0.56
Choledochal Cyst	0	11	0.27	0.58	0.75
Nose Neoplasms	0	20	0.27	0.22	0.69
Milk-Alkali Syndrome	0	14	0.27	0.95	0.68
PRESENILE AND SENILE DEMENTIA	0	12	0.27	0.73	0.60
Dyskeratosis Congenita	1	15	0.27	0.93	0.64
Tic disorder	0	20	0.27	0.96	0.41
Benign Prostatic Hyperplasia	0	13	0.27	0.67	0.61
Circadian Rhythm Disorders	0	20	0.27	0.94	0.25
Heymann Nephritis	0	13	0.27	0.69	0.98
Narcissistic Personality Disorder	0	18	0.27	0.81	0.58
Hyperactive behavior	0	20	0.27	0.98	0.24
Hepatoblastoma	0	15	0.27	0.95	0.59
Catatonia	0	17	0.27	0.69	0.29
Human papilloma virus infection	0	10	0.27	0.76	0.35
Spinocerebellar Ataxia Type 2	0	18	0.26	0.61	0.37
Sleep Apnea, Obstructive	0	17	0.26	0.33	0.81
Cerebral Infarction	0	20	0.26	0.44	0.29
Bulbo-Spinal Atrophy, X-Linked	1	20	0.26	0.71	0.49
Pneumoconiosis	0	15	0.26	0.43	0.29
Postpartum Amenorrhea	0	20	0.26	0.26	0.77
Breast Neoplasms, Male	0	20	0.26	0.62	0.66
Fetal Nutrition Disorders	0	14	0.26	0.94	0.54
Choanal Atresia	0	15	0.26	1.00	0.41
Drug Metabolism, Poor, CYP2C19-Related	0	17	0.26	0.30	0.24
Embolus	0	16	0.26	0.67	0.68
Unilateral Cryptorchidism	0	18	0.26	0.94	0.29
Colonic Inertia	0	18	0.26	0.98	0.18
Hyperthyroidism	0	12	0.26	0.53	0.97
Brain Stem Neoplasms	0	15	0.26	0.83	0.74
heavy drinking	0	16	0.26	0.75	0.58
familial atrial fibrillation	0	19	0.26	0.89	0.74
Diabetic Retinopathy	0	15	0.26	1.00	0.75
Carcinoma in situ of uterine cervix	0	15	0.26	0.95	0.57
Acute Erythroblastic Leukemia	0	14	0.26	0.83	0.88
Transient Ischemic Attack	0	20	0.26	0.89	0.40
RISK-TAKING BEHAVIOR	0	20	0.26	0.87	0.53
Mitral Valve Prolapse Syndrome	1	19	0.26	0.59	0.42
Cholesteryl Ester Transfer Protein Deficiency	1	15	0.26	0.84	0.29
Graves Disease	0	12	0.26	0.78	0.67
Liver Diseases, Parasitic	0	12	0.26	0.69	0.88
Li-Fraumeni Syndrome	1	16	0.25	0.84	0.42
VENOUS MALFORMATIONS, MULTIPLE CUTANEOUS AND MUCOSAL	1	17	0.25	0.96	0.86
Benign Meningioma	0	20	0.25	0.19	0.45
Precocious Puberty	0	18	0.25	0.87	0.20
Myoclonic Epilepsies, Progressive	0	10	0.25	0.84	0.92
AML M4 Eo with inv(16) or t(16;16)	1	17	0.25	0.91	0.55
Ceroid lipofuscinosis, neuronal 1, infantile	0	16	0.25	0.95	0.68
Pulmonary Arterial Remodeling	0	14	0.25	0.64	0.49
Mental deterioration	0	12	0.25	0.96	0.53
Back Pain without Radiation	0	16	0.25	0.90	0.91
46, XX Disorders of Sex Development	0	20	0.25	0.87	0.72
Acth-Independent Macronodular Adrenal Hyperplasia	0	15	0.25	1.00	0.25
Quebec platelet disorder	1	15	0.25	0.70	0.95
Anuria	0	15	0.24	0.83	0.21
Cerebrovascular Occlusion	0	15	0.24	0.91	0.59
Prostatic Hypertrophy	0	13	0.24	0.91	0.98
Hyperbilirubinemia, Neonatal	0	16	0.24	0.84	0.93
Post-Traumatic Myelopathy	0	15	0.24	0.72	0.92
Heroin Dependence	0	20	0.24	0.82	0.81
Familial primary pulmonary hypertension	1	16	0.24	0.27	0.67
Stunned Myocardium	0	17	0.24	0.42	0.98
Budd-Chiari Syndrome	1	14	0.24	0.50	0.51
Opioid-Related Disorders	0	12	0.24	0.69	0.75
Disruptive, Impulse Control, and Conduct Disorders	0	20	0.24	0.67	0.45
Aggressive Systemic Mastocytosis	0	16	0.24	0.90	0.40
Neurocirculatory Asthenia	1	19	0.24	0.34	0.60
Marfan Syndrome type 2	1	10	0.24	0.82	0.81
Arthritis, Psoriatic	0	17	0.24	0.72	0.75
Adenocarcinoma of prostate	0	20	0.23	0.12	0.24
Petit mal status	0	20	0.23	0.72	0.29
Hyperuricemia	0	14	0.23	0.69	0.81
Cardio-facio-cutaneous syndrome	1	18	0.23	0.82	0.98
Echinococcosis	0	13	0.23	0.76	0.92
Hemolytic-Uremic Syndrome	0	15	0.23	0.87	0.35
Pheochromocytoma	0	14	0.23	0.53	0.72
Histiocytosis, Langerhans-Cell	0	14	0.23	0.93	0.59
Disruptive Behavior Disorder	0	20	0.23	0.84	0.11
Aplastic anemia, idiopathic	1	15	0.23	0.48	0.40
Type 1 Papillary Renal Cell Carcinoma	0	15	0.23	0.50	0.59
Sphenoid Wing Meningioma	0	20	0.23	0.95	0.42
Patent ductus arteriosus	0	13	0.23	0.53	0.79
MITOCHONDRIAL NEUROGASTROINTESTINAL ENCEPHALOPATHY SYNDROME	1	10	0.23	1.00	0.39
Hereditary non-polyposis colorectal cancer syndrome	1	16	0.23	0.88	0.29
Muenke Syndrome	1	15	0.23	0.96	0.93
Renal tubular acidosis	0	15	0.23	0.95	0.92
Plagiocephaly, Nonsynostotic	0	12	0.23	0.71	0.72
Hematuria	0	16	0.22	0.66	0.79
Brain hemorrhage	0	17	0.22	0.70	0.64
Stomach Carcinoma	0	19	0.22	0.71	0.77
Bladder neck obstruction	0	18	0.22	0.93	0.68
Musculoskeletal Pain	0	19	0.22	0.86	0.95
Global Amnesia	0	17	0.22	0.91	0.40
Myxopapillary ependymoma	0	10	0.22	0.93	0.99
Chronic depression	0	18	0.22	0.88	0.69
Bright Disease	0	20	0.22	0.44	0.40
Spinocerebellar Ataxia Type 4	0	18	0.22	0.76	0.23
Hepatitis, Chronic	0	15	0.22	0.99	0.62
Bile duct carcinoma	1	20	0.22	0.71	0.41
Diabetes Mellitus, Insulin-Dependent	0	19	0.22	0.90	0.77
Malignant neoplasm of liver	0	20	0.22	0.94	0.49
Ichthyosis with hypotrichosis, autosomal recessive	1	10	0.22	0.71	0.98
Congenital Pain Insensitivity	1	16	0.22	0.70	0.41
Antiphospholipid Syndrome	0	20	0.22	0.33	0.65
Leukoplakia, Oral	0	18	0.22	0.78	0.51
Phyllodes Tumor	0	13	0.22	0.77	0.44
Left-Sided Heart Failure	0	20	0.22	0.73	0.37
Multiple Endocrine Neoplasia	0	12	0.22	0.86	0.84
Behcet Syndrome	1	17	0.22	0.91	0.28
Hyperlipidemia	0	19	0.22	0.44	0.89
fibroma	0	14	0.22	0.69	0.96
ZAP70 deficiency	1	17	0.21	0.09	0.95
Mental Retardation, X-Linked	0	14	0.21	1.00	0.81
Brain Thrombosis	0	17	0.21	0.76	0.81
Nephrogenic Diabetes Insipidus	1	20	0.21	0.91	0.81
Asphyxia Neonatorum	0	18	0.21	0.94	0.20
Pyemia	0	20	0.21	0.65	0.41
Plexiform Neurofibroma	0	13	0.21	0.96	0.79
Injury wounds	0	18	0.21	0.39	0.26
Diarrhea	0	10	0.21	0.77	0.31
Cutis Gyrata Syndrome of Beare And Stevenson	1	12	0.21	0.30	0.51
Anaplasia	0	14	0.21	0.86	0.88
Asbestosis	0	17	0.21	0.70	0.80
Respiratory Tract Diseases	0	14	0.21	0.37	0.50
Fibroid Tumor	0	19	0.21	0.91	0.33
Prostatic Hyperplasia	0	13	0.21	0.58	0.59
Uveitis	0	13	0.21	0.98	0.97
Bone necrosis	0	20	0.21	0.20	0.36
Acral Lentiginous Malignant Melanoma	0	15	0.21	1.00	0.59
liposarcoma	0	15	0.20	0.69	0.66
Sinus Thrombosis, Intracranial	0	20	0.20	0.70	0.50
Minimal Brain Dysfunction	0	20	0.20	0.81	0.70
Heart Rupture, Post-Infarction	0	15	0.20	0.86	0.88
Dyskinesia, Drug-Induced	0	20	0.20	0.95	0.49
Auditory Perceptual Disorders	0	12	0.20	0.77	0.68
Periodontosis	0	10	0.20	0.83	0.96
Carotid Artery Diseases	0	16	0.20	0.74	0.72
Chondromyxoid fibroma	1	14	0.20	0.96	0.98
Cacosmia	0	11	0.20	0.58	0.85
Heart Failure, Right-Sided	0	20	0.20	0.58	0.44
Hereditary spherocytosis	0	14	0.20	0.49	0.89
Carotid Intimal Medial Thickness 1	0	20	0.20	0.64	0.80
Urinary Bladder Diseases	0	16	0.20	0.99	0.63
Nephrotic Syndrome	0	15	0.20	0.96	0.85
Protein C Deficiency	1	15	0.20	0.76	0.94
Transitional cell carcinoma of bladder	0	17	0.20	0.64	0.40
Dermatologic disorders	0	19	0.20	0.36	0.40
Androgen-Insensitivity Syndrome	1	20	0.20	0.39	0.39
Tethered Cord Syndrome	0	18	0.20	0.93	0.46
Oligospermia	0	19	0.20	0.84	0.24
Vestibular Diseases	0	18	0.20	0.71	0.96
Coumarin Resistance	0	18	0.20	0.72	0.77
Respiratory Distress Syndrome, Adult	0	17	0.20	0.90	0.92
Astrocytosis	0	19	0.20	0.64	0.29
Schistosomiasis mansoni	0	16	0.20	0.95	0.97
Muckle-Wells Syndrome	1	13	0.19	0.88	0.88
Massive Tremor	0	20	0.19	0.84	0.66
Pathologic Neovascularization	0	17	0.19	0.67	0.68
Cervical Dystonia	0	15	0.19	0.70	0.38
Adult Hodgkin Lymphoma	0	19	0.19	0.37	0.49
gallbladder neoplasm	0	20	0.19	0.64	0.24
African Burkitt’s lymphoma	0	12	0.19	0.88	0.44
Focal Emphysema	0	20	0.19	0.88	0.96
Psychomotor Impairment	0	14	0.19	0.98	0.83
Van Buchem disease	0	18	0.19	0.44	0.81
Factor X Deficiency	1	19	0.19	0.48	0.61
Amphetamine Abuse	0	20	0.19	0.96	0.29
Genetic Diseases, X-Linked	0	18	0.19	0.93	0.21
Childhood Cerebral Astrocytoma	0	20	0.19	0.82	0.92
Bare Lymphocyte Syndrome	0	18	0.19	0.87	0.93
Spina Bifida Cystica	0	12	0.19	0.25	0.71
Autoimmune Lymphoproliferative Syndrome	1	18	0.19	0.91	0.70
Reticulosarcoma	0	18	0.19	0.68	0.39
Postherpetic neuralgia	0	13	0.19	0.91	0.56
Pituitary-dependent Cushing’s disease	1	20	0.19	0.96	0.36
Lead Poisoning	0	20	0.19	0.45	0.66
Hypotension, Orthostatic	0	20	0.19	0.85	0.71
Congenital Hypothyroidism	0	14	0.19	0.64	0.92
DIABETES MELLITUS, PERMANENT NEONATAL	1	14	0.19	0.95	0.46
Amyloid Neuropathies, Familial	1	11	0.19	0.73	0.67
Upper Aerodigestive Tract Neoplasms	0	20	0.19	0.78	0.46
Microcystic meningioma	0	20	0.19	0.81	0.79
Spinocerebellar Ataxia Type 5	0	18	0.18	0.88	0.44
Dermatitis, Allergic Contact	0	17	0.18	0.58	0.88
Transient Insomnia	0	20	0.18	0.28	0.68
Child Development Disorders, Pervasive	0	20	0.18	0.72	0.89
Left Ventricular Hypertrophy	0	19	0.18	0.76	0.68
gliosarcoma	1	20	0.18	0.97	0.36
Widespread Chronic Pain	0	13	0.18	0.85	0.66
Thrombophilia	0	20	0.18	0.42	0.93
Neurogenic Urinary Bladder	0	18	0.18	0.84	0.80
Chronic Persistent Hepatitis	0	15	0.18	0.84	0.59
Pseudohermaphroditism	0	14	0.18	0.98	0.61
Spermatocytic seminoma	0	15	0.18	0.92	0.98
Bleeding Disorder Due To P2RY12 Defect	1	12	0.18	0.84	0.16
Hematoma, Epidural, Spinal	0	16	0.18	0.64	0.51
Apert syndrome	1	12	0.18	0.94	0.92
Nuchal Rigidity	0	19	0.18	0.89	0.40
Familial Nonmedullary Thyroid Cancer	0	14	0.18	0.64	0.49
Anoxemia	0	18	0.18	0.40	0.98
Leukostasis	0	20	0.18	0.84	0.41
Lennox-Gastaut syndrome	1	16	0.18	0.69	0.95
Brain Thrombus	0	17	0.18	0.99	0.81
Osteoporosis, Age-Related	0	20	0.18	0.90	0.37
Liddle Syndrome	0	14	0.18	1.00	0.24
Glycogen Storage Disease Type VI	1	12	0.17	0.19	0.92
Hyperalgesia, Thermal	0	20	0.17	0.99	0.29
synovial sarcoma	0	13	0.17	0.33	0.23
Cancer of Head	0	20	0.17	0.58	0.27
Gaucher-like disease	1	12	0.17	0.87	0.79
Generalized seizures	0	20	0.17	0.81	0.49
Liver Cirrhosis, Experimental	0	20	0.17	0.90	0.58
Hypercalcemia	0	14	0.17	0.98	0.92
Chronic Motor or Vocal Tic Disorder	0	20	0.17	0.35	0.68
Hypoalbuminemia	0	13	0.17	0.96	0.68
Giant Cell Glioblastoma	1	20	0.17	0.63	0.24
Dissection of aorta	0	14	0.17	0.69	0.44
HIV-1-Associated Cognitive Motor Complex	0	19	0.17	0.60	0.96
Lymphoid leukemia	0	15	0.17	0.96	0.54
AMYLOIDOSIS, HEREDITARY, TRANSTHYRETIN-RELATED	0	11	0.17	0.73	0.92
Angina Pectoris	0	15	0.17	0.88	0.98
Vitamin A Deficiency	0	14	0.17	0.24	0.47
Blood Coagulation Disorders	0	20	0.17	0.52	0.92
Pseudohypoaldosteronism, Type II	0	20	0.17	0.98	0.20
Subarachnoid Hemorrhage, Intracranial	0	20	0.17	0.46	0.61
Diabetic Amyotrophy	0	20	0.17	0.99	0.25
Cooley’s anemia	0	14	0.17	0.66	0.36
Hereditary Sensory and Autonomic Neuropathies	0	16	0.17	0.96	0.56
Recurrent Low Back Pain	0	16	0.17	0.69	0.97
Cerebral Hypoxia-Ischemia	0	16	0.17	0.85	0.41
Coronary Thrombosis	0	16	0.17	0.98	0.49
Severe Congenital Microcephaly	0	13	0.17	0.72	0.86
Multiple lipomata	0	20	0.17	0.89	0.29
Drug-Induced Acute Liver Injury	0	20	0.16	0.65	0.49
Endomyocardial Fibrosis	0	16	0.16	0.32	0.45
Todd Paralysis	0	16	0.16	0.57	0.33
Asthenozoospermia	0	15	0.16	0.96	0.29
Mixed Cellularity Hodgkin Lymphoma	0	19	0.16	0.53	0.72
Malignant neoplasm of brain	0	20	0.16	0.62	0.25
Febrile Convulsions	0	11	0.16	0.84	0.69
Bartter Disease	0	14	0.16	0.71	0.57
Amphetamine Addiction	0	20	0.16	0.77	0.24
LEOPARD Syndrome	1	16	0.16	0.70	0.73
Anaplastic carcinoma	0	20	0.16	0.71	0.44
Dysphoric mood	0	20	0.16	0.69	0.61
Antibody Deficiency Syndrome	0	19	0.16	0.71	0.90
Congenital central hypoventilation	0	12	0.16	0.50	0.87
Pancreatic Diseases	0	13	0.16	0.30	0.85
Hemangioblastoma	0	10	0.16	0.90	0.66
Sleep Apnea Syndromes	0	16	0.16	0.97	0.13
Insulin resistance - type A	1	18	0.16	0.92	0.66
Opioid abuse	0	12	0.16	0.60	0.68
Small Lymphocytic Lymphoma	1	14	0.16	0.57	0.59
Lipoatrophic Diabetes Mellitus	1	20	0.16	0.65	0.29
Neointima Formation	0	20	0.16	0.92	0.76
Angioendotheliomatosis	1	13	0.16	0.69	0.88
Eosinophilia	0	10	0.16	0.58	0.66
X-linked hypogammaglobulinemia	0	13	0.16	0.99	0.98
Extrapyramidal Rigidity	0	19	0.16	0.72	0.51
Low Back Pain	0	16	0.16	0.63	0.66
Schizophreniform Disorders	0	20	0.16	0.81	0.29
Mesenchymal Chondrosarcoma	0	17	0.16	0.26	0.33
Embryopathies	0	14	0.16	0.73	0.77
Vertebrogenic Pain Syndrome	0	16	0.16	0.97	0.98
Dysthymic Disorder	0	18	0.16	0.97	0.55
Spinocerebellar Ataxia Type 1	0	18	0.16	0.70	0.58
Cryptogenic multifocal ulcerous stenosing enteritis	1	10	0.15	0.74	0.83
Vomiting	0	20	0.15	0.65	0.68
Myeloproliferative Neoplasm, Unclassifiable	1	18	0.15	0.87	0.40
Breast Carcinoma	0	20	0.15	0.62	0.88
Ocular Hypertension	0	20	0.15	0.27	0.60
Myopathic Ophthalmopathy	0	18	0.15	0.98	0.49
Cardiac Tamponade	0	16	0.15	0.64	0.68
Lower Extremity Paresis	0	18	0.15	0.22	0.88
Endometrial adenocarcinoma	0	20	0.15	0.91	0.78
WHIM syndrome	1	13	0.15	0.87	0.29
Familial Hypophosphatemic Rickets	1	15	0.15	0.74	0.91
Neuroectodermal Tumor, Primitive	0	10	0.15	0.89	0.37
Arterial Occlusive Diseases	0	17	0.15	0.85	0.64
Asthma, Nasal Polyps, And Aspirin Intolerance	0	15	0.15	0.50	0.95
Severe Combined Immunodeficiency, Autosomal Recessive, T Cell-Negative, B Cell-Positive, NK Cell-Negative	1	15	0.15	0.90	0.40
Female Pseudohermaphroditism	0	20	0.15	0.86	0.20
Hepatolenticular Degeneration	0	15	0.15	0.81	0.43
Hereditary Factor XI Deficiency	1	10	0.15	0.77	0.92
Analbuminemia	1	13	0.15	0.96	0.29
Autosomal Dominant Hereditary Pancreatitis	0	19	0.15	0.92	0.90
Papillary ependymoma	0	10	0.15	0.79	1.00
Spinal Cord transection injury	0	15	0.15	0.92	0.41
Age related macular degeneration	0	10	0.15	0.88	0.92
Diabetes Mellitus, Non-Insulin-Dependent	0	20	0.15	0.87	0.36
Subependymal Glioma	0	19	0.15	0.40	0.68
Mandibular Diseases	0	20	0.15	0.43	0.65
Alcohol Use Disorder	0	20	0.15	0.76	0.58
Cerebrovascular Insufficiency	0	15	0.15	0.71	0.65
Advanced Sleep-Phase Syndrome, Familial	1	14	0.15	0.88	0.67
Hypereosinophilic syndrome	0	16	0.15	0.83	0.88
Synostotic Anterior Plagiocephaly	0	18	0.15	0.94	0.99
Craniorachischisis	0	18	0.15	0.57	0.92
Right Middle Cerebral Artery Infarction	0	20	0.15	0.84	0.27
Androgen Receptor Deficiency	0	20	0.14	0.91	0.39
Spastic	0	14	0.14	0.44	0.98
Oxidative Phosphorylation Deficiencies	0	15	0.14	0.33	0.63
Thymus Neoplasms	0	16	0.14	0.69	0.82
Lens Opacities	0	16	0.14	0.98	0.88
Amyotrophic Lateral Sclerosis With Dementia	0	19	0.14	0.54	0.37
Back Pain	0	16	0.14	0.65	0.70
Tremor, Limb	0	20	0.14	0.80	0.29
Kallmann Syndrome 1	0	18	0.14	0.71	0.85
Cyanosis	0	16	0.14	0.44	0.02
Lithiasis	0	18	0.14	0.27	0.69
Acute Confusional Migraine	0	20	0.14	0.67	0.69
Periodontitis, Juvenile	0	10	0.14	0.62	0.46
Pancreatitis, Chronic	0	19	0.14	0.56	0.44
Affective Disorders, Psychotic	0	18	0.14	0.58	0.97
Calcinosis	0	20	0.14	0.82	0.40
Brachydactyly with hypertension	1	13	0.14	0.92	0.59
17-Hydroxysteroid Dehydrogenase Deficiency	1	11	0.14	0.63	0.98
Esophageal Diseases	0	15	0.14	0.65	0.54
Congenital thrombotic disease, due to Protein C deficiency	1	15	0.14	0.66	0.45
Protein C Deficiency, Acquired	0	15	0.14	0.79	0.92
Embolism	0	16	0.14	0.73	0.49
HAIM-MUNK SYNDROME	1	10	0.14	0.74	0.46
Myocardial Stunning	0	17	0.14	0.60	0.77
Nephrosis	0	20	0.14	0.40	0.58
Muscle Spasticity	0	14	0.14	0.48	0.95
Hamartoma	0	12	0.14	0.72	0.49
Intracranial Hemorrhages	0	17	0.14	0.72	0.77
Absence Epilepsy	0	13	0.14	0.59	0.75
SPINOCEREBELLAR ATAXIA 17	0	13	0.14	0.28	0.80
Behavior Disorders	0	20	0.14	0.66	0.24
Malignant neoplasm of kidney	0	20	0.13	1.00	0.40
Drug Withdrawal Symptoms	0	20	0.13	0.96	0.66
Paroxysmal Nerve Pain	0	20	0.13	0.78	0.54
Sheehan Syndrome	0	20	0.13	0.86	0.89
Familial Alzheimer Disease (FAD)	1	20	0.13	0.47	0.88
Gout	0	14	0.13	0.61	0.61
Aseptic Meningitis	0	13	0.13	0.95	0.98
Bipolar I disorder	0	14	0.13	0.58	0.96
Coarse Tremor	0	20	0.13	0.90	0.88
Shock, Cardiogenic	0	16	0.13	0.77	0.92
Neuropapillitis	0	12	0.13	0.64	0.70
Intestinal Diseases	0	15	0.13	0.77	0.96
Hypertension, Portal	0	16	0.13	0.94	0.49
Digestive System Neoplasms	0	17	0.13	0.76	0.42
Pseudoaphakia	0	16	0.13	0.80	0.72
Secondary Parkinson Disease	0	20	0.13	0.77	0.81
Hepatitis B	0	13	0.13	0.94	0.96
Masseter Muscle Spasm	0	16	0.13	0.64	0.56
Shock, Hemorrhagic	0	13	0.13	0.98	0.94
Antisocial Personality Disorder	0	14	0.13	0.73	0.88
Axonotmesis	0	14	0.13	0.60	0.68
Malignant Hypertension	0	18	0.13	0.74	0.44
Exogenous Hyperinsulinism	0	20	0.13	1.00	0.96
Plasminogen Deficiency, Type I	1	20	0.13	0.69	0.87
Oculocutaneous albinism type 2	1	13	0.13	0.71	0.59
Pigmented Nodular Adrenocortical Disease, Primary, 2	0	10	0.13	0.25	0.93
Myoclonic Absence Epilepsy	0	13	0.13	0.99	0.70
Left Middle Cerebral Artery Infarction	0	20	0.13	0.72	0.72
Gastric ulcer	0	20	0.13	0.99	0.26
Meningoencephalitis	0	16	0.12	0.69	0.83
Monoparesis	0	18	0.12	0.97	0.87
Partial Fetal Alcohol Syndrome	0	14	0.12	0.84	0.80
Fasting Hypoglycemia	0	19	0.12	0.90	0.35
Furlong syndrome	0	14	0.12	0.88	0.66
Anterior Choroidal Artery Infarction	0	20	0.12	0.51	0.41
Heart Decompensation	0	20	0.12	0.81	0.26
Adenocarcinoma, Tubular	0	20	0.12	0.96	0.29
Carcinoma, Cribriform	0	20	0.12	0.96	0.29
Panic Disorder	0	20	0.12	0.72	0.88
Nonocclusive Mesenteric Ischemia	0	20	0.12	0.47	0.61
Cryptogenic Chronic Hepatitis	0	15	0.12	0.72	0.61
Pseudohypoaldosteronism	0	20	0.12	0.57	0.96
Essential Tremor	0	14	0.12	0.89	0.92
Liposarcoma, Pleomorphic	0	15	0.12	1.00	0.69
Thyroid Agenesis	1	14	0.12	0.99	0.91
mixed gliomas	0	20	0.12	0.55	0.74
Omenn Syndrome	1	19	0.12	0.41	0.62
Compression of spinal cord	0	16	0.12	0.39	0.80
Cannabis-Related Disorder	0	20	0.12	0.93	0.17
Psychophysiological Insomnia	0	20	0.12	0.66	0.77
Hemorrhagic Disorders	0	16	0.12	0.88	0.88
Ballismus	0	20	0.12	0.30	0.53
Vascular System Injuries	0	17	0.12	0.77	0.91
Sagittal Sinus Thrombosis	0	15	0.12	0.77	0.93
Neoplasms, Bone Tissue	0	14	0.12	1.00	0.95
Neutropenia	0	20	0.12	0.77	0.81
Anoxia-Ischemia, Brain	0	16	0.12	0.94	0.29
Telangiectasia macularis eruptiva perstans	1	16	0.12	0.91	0.65
Pseudocholinesterase deficiency	0	16	0.12	0.87	0.92
Fractures, Occult	0	16	0.12	0.58	0.98
Craniofacial Dysostosis	0	12	0.12	0.96	0.97
Blepharospasm	0	15	0.12	0.24	0.93
Skin Mastocytoma	1	16	0.12	0.91	0.92
Autosomal dominant late onset Parkinson disease	1	12	0.12	0.83	0.64
Enchondromatosis	1	13	0.12	0.77	0.93
Nephroblastoma	0	10	0.12	0.43	0.68
Alcoholic Liver Diseases	0	18	0.12	0.98	0.79
Malignant neoplasm of esophagus	0	20	0.12	0.64	0.24
Bleeding Disorder due to Defective Thromboxane A2 Receptor	0	14	0.12	0.92	0.91
Membranous glomerulonephritis	0	13	0.12	0.56	0.47
Ki-1+ Anaplastic Large Cell Lymphoma	1	13	0.12	0.73	0.72
Thyroid Gland Follicular Adenoma	0	20	0.12	0.52	0.47
Diffuse Mixed-Cell Lymphoma	0	18	0.11	0.58	0.59
FRAXE Syndrome	0	12	0.11	0.82	0.89
Glucocorticoid Receptor Deficiency	1	20	0.11	0.94	0.95
Carcinoma of Male Breast	0	20	0.11	0.39	0.92
Depression, Bipolar	0	20	0.11	0.64	0.42
Psychosexual Disorders	0	20	0.11	0.90	0.35
Cancer of Nasopharynx	1	20	0.11	0.94	0.65
Primary sclerosing cholangitis	1	16	0.11	0.83	0.77
Cholangitis, Sclerosing	0	16	0.11	0.82	0.93
Disseminated Intravascular Coagulation	0	20	0.11	0.22	0.88
Occupational Diseases	0	20	0.11	0.28	0.97
Azotemia	0	14	0.11	0.85	0.65
Congenital Hyperinsulinism	0	14	0.11	0.69	0.41
Aphasia, Semantic	0	16	0.11	0.90	0.98
Liver Cirrhosis, Alcoholic	0	20	0.11	0.84	0.97
Congestive Ophthalmopathy	0	18	0.11	0.91	0.64
Upper Airway Resistance Sleep Apnea Syndrome	0	17	0.11	0.72	0.92
Extravasation of Contrast Media	0	17	0.11	0.84	0.62
Crohn’s disease of the ileum	0	20	0.11	0.74	0.68
Thyroid Hormone Resistance Syndrome	1	14	0.11	0.64	0.56
Malignant neoplasm of pancreas	0	20	0.11	0.74	0.42
Malignant neoplasm of breast	0	20	0.11	0.59	0.93
Compensatory Hyperinsulinemia	0	20	0.11	0.71	0.94
Aphasia	0	16	0.11	0.89	0.94
Lymphoproliferative Disorders	1	14	0.11	0.94	0.88
Squamous cell carcinoma of the head and neck	0	20	0.11	0.75	0.63
Papillary Meningioma	0	20	0.11	0.94	0.51
Russell-Silver syndrome	0	16	0.11	0.92	0.99
Malaria	0	17	0.11	0.96	0.68
Prune Belly Syndrome	1	16	0.10	0.96	0.29
Percussion Myotonia	0	11	0.10	0.36	0.21
Williams Syndrome	1	12	0.10	0.52	0.92
Megacystis microcolon intestinal hypoperistalsis syndrome	1	10	0.10	0.40	0.76
X-Linked Dyskeratosis Congenita	0	15	0.10	0.56	0.96
PAROXYSMAL EXTREME PAIN DISORDER	1	13	0.10	0.74	0.90
SCHIZOPHRENIA 12	0	18	0.10	0.52	0.88
Hermaphroditism	0	14	0.10	0.76	0.81
Pain, Postoperative	0	20	0.10	0.84	0.54
Secondary Insomnia	0	20	0.10	0.72	0.72
Hemangiopericytic Meningioma	0	20	0.10	0.87	0.63
Toxic Encephalitis	0	20	0.10	0.72	0.40
Urination Disorders	0	14	0.10	0.52	0.76
Internal Carotid Artery Thrombosis	0	16	0.10	0.71	0.56
Transient Tic Disorder	0	20	0.10	0.67	0.51
Myxofibroma	0	14	0.10	0.73	0.09
Arsenic Poisoning	0	16	0.10	0.87	0.51
Carcinoma in situ of esophagus	0	20	0.10	0.98	0.29
Retrograde Memory Loss	0	11	0.10	0.86	0.74
Nicotine Use Disorder	0	19	0.10	0.92	0.78
SMITH-KINGSMORE SYNDROME	1	13	0.10	0.63	0.41
Malignant Head and Neck Neoplasm	0	20	0.10	0.85	0.29
Bilateral Wilms Tumor	0	10	0.10	0.99	0.53
Kidney Calculi	0	13	0.10	0.77	0.78
Chronic Q Fever	0	10	0.10	0.64	0.49
Acquired Language Disorders	0	19	0.10	0.75	0.65
Oral Dyskinesia	0	20	0.10	0.88	0.24
Malignant neoplasm of prostate	0	20	0.10	0.88	0.40
Ocular Cicatricial Pemphigoid	0	15	0.10	0.82	0.97
Curling Ulcer	0	19	0.10	0.77	0.61
Replication Error Phenotype	0	15	0.10	0.71	0.76
Tooth Abnormalities	0	12	0.10	1.00	0.86
REM Sleep Deprivation	0	18	0.10	0.99	0.90
ACUTE ALCOHOL WITHDRAWAL	0	12	0.10	0.67	0.68
Aromatase deficiency	1	20	0.10	0.35	0.56
Congenital bilateral aplasia of vas deferens	1	11	0.09	0.75	0.93
Posterior Circulation Transient Ischemic Attack	0	20	0.09	0.75	0.68
Juvenile Huntington Disease	1	15	0.09	0.80	0.97
Adrenal hyperplasia, congenital, type 5	1	18	0.09	0.74	0.66
Metabolic Syndrome X	0	17	0.09	0.69	0.47
Ketotic hypoglycemia	0	14	0.09	0.76	0.24
Cryopyrin-Associated Periodic Syndromes	0	13	0.09	0.48	0.71
Familial partial lipodystrophy	0	20	0.09	0.92	0.66
Amnestic State	0	17	0.09	0.99	0.68
Obesity, Abdominal	0	13	0.09	0.84	0.41
Neurobehavioral Manifestations	0	16	0.09	0.72	0.72
Neural Tube Defects	0	18	0.09	0.59	0.85
Bronchioloalveolar Adenocarcinoma	0	19	0.09	0.89	0.38
Chronic Alcoholic Hepatitis	0	18	0.09	0.88	0.29
Hereditary pancreatitis	1	19	0.09	0.98	0.39
Prostatic Cancer, Castration-Resistant	0	20	0.09	0.91	0.55
Colon Carcinoma	0	20	0.09	0.19	0.33
Carcinoma in situ of bladder	0	15	0.09	0.90	0.68
Tonic Seizures	0	20	0.09	0.87	0.68
Lymphoproliferative Syndrome, X-Linked, 2	0	11	0.09	0.94	0.85
Internal Carotid Artery Diseases	0	16	0.09	0.84	0.70
Pulmonary Edema	0	16	0.09	0.85	0.29
Leishmaniasis, Visceral	0	12	0.09	0.33	0.37
Oestrogen deficiency	1	20	0.09	0.84	0.49
Generalized Absence Seizures	0	20	0.09	0.88	0.66
Neonatal Jaundice	0	14	0.09	0.76	0.64
Polycystic kidney disease, type 2	0	20	0.09	0.77	0.52
Torsades de Pointes	0	20	0.09	0.22	0.79
Necrotizing Enterocolitis	0	17	0.09	0.94	0.69
Cruveilhier-Baumgarten Syndrome	0	16	0.09	0.79	0.72
Henoch-Schoenlein Purpura	0	15	0.09	0.62	0.59
Familial medullary thyroid carcinoma	1	18	0.09	0.87	0.97
Non-epileptic convulsion	0	20	0.09	0.84	0.54
Inadequate Personality	0	18	0.08	0.47	0.69
Blood Platelet Disorders	0	14	0.08	0.86	0.92
Hallopeau-Siemens Disease	1	20	0.08	0.72	0.96
Hereditary Motor and Sensory-Neuropathy Type II	1	13	0.08	0.53	0.81
Skin Diseases, Vascular	0	20	0.08	0.86	0.86
Catatonic Rigidity	0	19	0.08	0.96	0.53
Chromosome 15q13.3 Microdeletion Syndrome	1	12	0.08	0.71	0.21
Mendelson Syndrome	0	14	0.08	0.90	1.00
Hypoplastic anemia	0	15	0.08	0.84	0.94
Transient hypertension of pregnancy	0	15	0.08	0.64	0.65
Lingual-Facial-Buccal Dyskinesia	0	20	0.08	0.99	0.56
Hematopoietic Neoplasms	0	20	0.08	0.77	0.75
Insufficient Sleep Syndrome	0	18	0.08	0.76	0.49
External Carotid Artery Thrombosis	0	16	0.08	0.90	0.81
Bacteremia	0	16	0.08	0.82	0.89
Ligneous conjunctivitis	1	20	0.08	0.75	0.29
Idiopathic bronchiectasis	1	11	0.08	0.78	0.95
DYSKERATOSIS CONGENITA, AUTOSOMAL DOMINANT	0	15	0.08	0.90	0.49
Melancholia	0	20	0.08	0.77	0.51
Paralysed	0	16	0.08	0.70	0.83
Lobar Pneumonia	0	17	0.08	0.84	0.56
CATSHL syndrome	1	15	0.08	0.64	0.93
Multiple self-healing squamous epithelioma	1	14	0.08	0.98	0.82
Spinocerebellar ataxia 14	1	17	0.08	0.65	0.98
Abdominal Cryptorchidism	0	18	0.08	0.81	0.38
Nonorganic psychosis	0	20	0.08	0.70	0.55
Adenomatous Polyposis Coli	0	20	0.08	0.99	0.32
Research-Related Injuries	0	18	0.08	0.49	0.29
Migraine Variant	0	20	0.08	0.89	0.78
Bulbospinal Neuronopathy	1	20	0.08	0.65	0.86
Partial androgen resistance	1	20	0.08	0.73	0.86
Acrocephaly	0	18	0.08	0.48	0.87
Extrapyramidal Disorders	0	20	0.08	0.95	0.68
Inflammatory Breast Carcinoma	0	11	0.08	0.85	0.74
Coxiella burnetii Infection	0	10	0.08	0.84	0.76
Cholesterol Embolism	0	17	0.07	0.72	0.98
Hypercholesterolemia, Familial	0	20	0.07	0.91	0.68
X-linked Adrenal Hypoplasia	0	18	0.07	0.70	0.95
Brain Infarction, Posterior Circulation	0	17	0.07	0.29	0.55
Fibroadenoma	0	13	0.07	0.99	0.98
Dyssocial Behavior	0	14	0.07	0.90	0.64
Cholestasis in newborn	0	19	0.07	0.94	0.64
Precursor B-Cell Lymphoblastic Leukemia-Lymphoma	0	12	0.07	0.84	0.92
Periodic Fever Syndrome	0	20	0.07	0.92	0.40
Transient Cerebral Ischemia	0	20	0.07	0.94	0.65
Maxillary Diseases	0	20	0.07	0.77	0.68
Thyroid cancer, follicular	0	20	0.07	0.89	0.53
Granulomatous Slack Skin	0	15	0.07	0.69	0.61
Morphine Abuse	0	20	0.07	0.64	0.59
Secondary Peritonitis	0	18	0.07	0.87	0.90
CCHS WITH HIRSCHSPRUNG DISEASE	1	12	0.07	0.82	0.74
Familial generalized lipodystrophy	1	20	0.07	0.50	0.92
Influenza	0	16	0.07	0.64	0.54
Fusiform Aneurysm	0	20	0.07	0.68	0.44
Hepatic Coma	0	19	0.07	0.45	0.29
Reactive hypoglycemia	0	19	0.07	0.96	0.95
Gonadotropin-Resistant Ovary Syndrome	0	17	0.07	0.88	0.65
Early infantile epileptic encephalopathy with suppression bursts	1	12	0.07	0.72	0.77
Experimental Hepatoma	0	20	0.07	0.96	0.50
AROMATASE EXCESS SYNDROME	1	20	0.07	0.54	0.50
Subcortical Infarction	0	20	0.07	0.69	0.69
Down Syndrome	0	10	0.07	0.76	0.31
Cardiomyopathy, Familial Idiopathic	0	20	0.07	0.95	0.47
Cartilaginous exostosis	0	12	0.07	0.95	0.55
Lymphocyte Rich Classical Hodgkin Lymphoma	0	19	0.07	0.74	0.25
Premature aging syndrome	0	13	0.07	0.50	0.38
Lymphedema, microcephaly and chorioretinopathy syndrome	1	13	0.07	0.50	0.74
Alcoholic Steatohepatitis	0	19	0.07	0.90	0.74
Trigeminal Neuralgia, Idiopathic	0	19	0.07	0.98	0.24
Inherited Factor II deficiency	1	20	0.07	0.68	0.66
Primary Peritonitis	0	18	0.07	0.97	0.77
Cerebral Primitive Neuroectodermal Tumor	0	10	0.06	0.57	0.92
Massive Hepatic Necrosis	0	12	0.06	0.63	0.68
Hashimoto-Pritzker syndrome	1	14	0.06	0.76	0.81
Pulmonary Thromboembolisms	0	18	0.06	0.13	0.38
Protein Deficiency	0	11	0.06	0.67	0.92
Anoxic-Ischemic Encephalopathy	0	16	0.06	0.53	0.70
Severe Combined Immunodeficiency	0	18	0.06	0.70	0.92
Aseptic Necrosis of Bone	0	20	0.06	0.97	0.90
Endotoxic shock	0	18	0.06	0.88	0.75
Cleft upper lip	0	19	0.06	0.64	0.55
Burkitt Lymphoma	1	17	0.06	0.91	0.68
Staphylococcus aureus infection	0	11	0.06	0.20	0.77
Generalized convulsive epilepsy	0	13	0.06	0.81	0.45
Craving for alcohol	0	20	0.06	0.86	0.30
Endogenous Hyperinsulinism	0	20	0.06	0.52	0.12
Intestinal Perforation	0	16	0.06	0.77	0.88
Radiation Injuries, Experimental	0	19	0.06	0.33	0.52
GLAUCOMA 3, PRIMARY INFANTILE, B	0	17	0.06	0.33	0.59
Opisthorchis viverrini Infection	0	12	0.06	0.54	0.58
Lockjaw	0	16	0.06	0.66	0.92
Waxy flexibility	0	20	0.06	0.80	0.71
Hepatitis, Toxic	0	20	0.06	0.86	0.67
Traumatic intracranial hemorrhage	0	15	0.06	0.93	0.83
Senile Plaques	0	15	0.06	0.63	0.45
Urticaria Pigmentosa	1	16	0.06	0.85	0.71
Anoxia	0	18	0.06	0.35	0.34
Hereditary Diseases	0	15	0.06	0.72	0.55
Head Neoplasms	0	20	0.06	0.79	0.49
Mediastinal Neoplasms	0	18	0.06	0.64	0.98
Genetic Diseases, Inborn	0	15	0.06	0.68	0.81
Overactive Detrusor	0	10	0.06	0.65	0.92
Rectal Carcinoma	0	20	0.06	0.81	0.78
Short Stature, Idiopathic, Autosomal	1	17	0.06	0.81	0.41
Abnormal coordination	0	12	0.06	0.69	0.42
Night blindness, congenital stationary	1	11	0.06	0.64	0.64
Acute Q fever	0	10	0.06	0.56	0.84
Mesenteric vascular insufficiency	0	20	0.06	0.90	0.98
Congenital melanocytic nevus	1	13	0.06	0.66	0.83
Familial renal glucosuria	1	14	0.06	0.56	0.79
Posterior Fossa Hemorrhage	0	17	0.06	0.96	0.86
Prenatal Injuries	0	18	0.05	0.87	0.95
Erythrocytosis	0	14	0.05	0.89	0.65
Arteriosclerosis	0	15	0.05	0.84	0.58
Non-medullary thyroid carcinoma	0	14	0.05	0.77	0.47
Intracranial Thrombosis	0	17	0.05	0.87	0.98
Endotoxemia	0	17	0.05	1.00	0.95
Extensor Rigidity	0	19	0.05	1.00	0.66
Leukemia, Mast-Cell	0	16	0.05	0.49	0.87
Familial cold urticaria	1	13	0.05	0.91	0.94
Binge eating disorder	0	14	0.05	0.42	0.75
Cytotoxic Cerebral Edema	0	20	0.05	0.92	0.79
Opisthorchiasis	0	12	0.05	0.69	0.97
Single-Gene Defects	0	15	0.05	0.58	0.97
Myeloid Leukemia, Chronic	1	19	0.05	0.91	0.69
Hemophilia A	1	13	0.05	0.91	0.85
Hairy Cell Leukemia	1	18	0.05	0.98	0.75
Overdose of cocaine	0	12	0.05	0.96	1.00
Escherichia coli Infections	0	20	0.05	0.74	0.50
Cerebral Thrombus	0	17	0.05	0.97	1.00
Reifenstein Syndrome	1	20	0.05	0.59	0.53
Hyperaldosteronism	0	11	0.05	0.53	0.70
Sporadic Cerebral Amyloid Angiopathy	0	12	0.05	0.72	0.55
Vitiligo	0	16	0.05	0.47	0.92
ABCD syndrome	0	15	0.05	0.81	0.96
Brittle diabetes	0	19	0.05	0.62	0.96
Testicular Neoplasms	0	16	0.05	0.57	0.65
Sagittal Sinus Thrombophlebitis	0	15	0.05	0.87	0.65
Desmoplastic Medulloblastoma	1	20	0.05	0.45	0.56
X-Linked Csnb	0	10	0.05	0.87	0.74
Hyperphagia	0	17	0.05	0.85	0.45
Cyclic neutropenia	1	17	0.05	0.93	0.79
Mild cognitive disorder	0	12	0.05	0.79	0.80
Atherosclerotic Parkinsonism	0	20	0.05	0.64	0.76
Serum Sickness	0	13	0.05	0.72	0.72
Multiple pterygium syndrome	0	12	0.05	0.36	0.75
Sudden death	0	11	0.05	0.81	0.76
Abdominal obesity metabolic syndrome	0	19	0.05	0.81	0.60
Alcohol Related Neurodevelopmental Disorder	0	14	0.05	0.58	0.72
Depressive Syndrome	0	20	0.05	0.48	0.99
Carpal Tunnel Syndrome	0	11	0.05	0.95	0.96
Body Weight	0	17	0.05	1.00	0.92
Mitochondrial Respiratory Chain Deficiencies	0	15	0.05	0.94	0.67
Myoclonic Astatic Epilepsy	1	13	0.05	0.44	0.73
Takayasu Arteritis	1	14	0.05	0.95	0.86
X-linked agammaglobulinemia with growth hormone deficiency	1	13	0.05	0.97	0.70
Secondary polycythemia	1	10	0.05	0.81	0.98
Factor VIII Deficiency	0	13	0.05	0.80	0.90
Congenital anemia	0	19	0.05	0.85	0.79
Synostotic Posterior Plagiocephaly	0	18	0.05	0.93	0.75
Osteoglophonic dwarfism	1	18	0.05	0.78	0.92
Static Tremor	0	20	0.04	0.60	0.56
Epilepsy, Tonic	0	13	0.04	0.96	0.92
Barrett Epithelium	0	20	0.04	0.81	0.66
Hepatitis, Drug-Induced	0	20	0.04	0.88	0.70
Lipoidosis	0	20	0.04	0.94	0.85
Myoclonic Encephalopathy	0	13	0.04	1.00	0.92
Learning Disturbance	0	20	0.04	0.96	0.41
5-Alpha Reductase Deficiency	1	12	0.04	0.80	0.89
Avoidant Personality Disorder	0	18	0.04	0.91	0.81
Brunner Syndrome	1	14	0.04	0.48	0.80
Primary Cutaneous Anaplastic Large Cell Lymphoma	1	13	0.04	0.70	0.72
Avascular necrosis of bone	0	20	0.04	0.94	0.51
Experimental Lung Inflammation	0	17	0.04	0.91	0.56
Hyperthyroxinemia, Familial Dysalbuminemic	0	13	0.04	0.79	0.42
Middle Cerebral Artery Thrombosis	0	20	0.04	1.00	0.55
Mental Depression	0	20	0.04	0.57	0.69
Septo-Optic Dysplasia	1	18	0.04	0.74	0.96
Malignant Bone Neoplasm	0	20	0.04	0.77	0.79
Hematoma, Subdural	0	16	0.04	0.96	0.88
Common Migraine	0	10	0.04	0.99	0.93
Acute Mesenteric Arterial Thrombosis	0	20	0.04	0.94	0.95
Taussig-Bing Anomaly	0	14	0.04	0.79	0.41
IgE RESPONSIVENESS, ATOPIC	0	10	0.04	0.76	0.49
Cerebral Embolism and Thrombosis	0	17	0.04	0.91	0.89
Metaplasia	0	13	0.04	0.68	0.70
Medullary carcinoma of thyroid	0	12	0.04	0.84	0.98
Coffin-Lowry syndrome	1	14	0.04	0.63	0.69
Common Carotid Artery Thrombosis	0	16	0.04	0.86	0.38
ESTROGEN RESISTANCE	1	19	0.04	0.88	0.95
Kidney Failure, Acute	0	20	0.04	0.97	0.74
Milroy Disease	1	14	0.04	0.74	0.92
Presenile dementia	0	20	0.04	0.96	0.75
Saethre-Chotzen Syndrome	1	15	0.04	0.93	0.86
Awakening Epilepsy	0	20	0.04	0.48	0.41
Pseudovaginal Perineoscrotal Hypospadias	1	12	0.04	0.44	0.82
Cortisone reductase deficiency	1	13	0.04	0.56	0.63
Anaplastic astrocytoma	0	20	0.04	0.68	0.89
Hamman-Rich syndrome	1	20	0.04	0.65	0.88
T-Cell Large Granular Lymphocyte Leukemia	0	12	0.04	0.96	0.62
Spondyloepiphyseal Dysplasia	0	18	0.04	0.87	0.83
Neurofibromatosis-Noonan syndrome	1	10	0.04	0.74	0.91
Multiple Epiphyseal Dysplasia	0	18	0.04	0.54	0.65
THROMBOCYTOPENIA 6	1	19	0.04	0.40	0.63
Granuloma, Plasma Cell	0	11	0.04	0.57	0.38
11-Beta-hydroxylase deficiency	0	11	0.03	0.38	0.29
Sex Differentiation Disorders	0	14	0.03	0.83	0.75
Conn Syndrome	0	11	0.03	0.61	0.87
Purpura Hemorrhagica	0	15	0.03	0.56	0.95
Intraorbital Meningioma	0	20	0.03	0.40	0.67
Well Differentiated Oligodendroglioma	0	19	0.03	0.98	0.68
Beryllium Disease	0	13	0.03	0.49	0.77
Bulla	0	18	0.03	0.87	0.89
Atonic Absence Seizures	0	20	0.03	0.70	0.85
Graft Occlusion, Vascular	0	15	0.03	0.93	0.65
Hemiballismus	0	20	0.03	0.88	0.68
Aortic Aneurysm, Thoracoabdominal	0	20	0.03	0.81	0.97
Frigidity	0	20	0.03	0.95	0.72
Mycoplasma-Induced Stevens-Johnson Syndrome	0	17	0.03	0.65	0.70
Melanotic medulloblastoma	0	20	0.03	0.96	0.89
Congenital Nephrogenic Diabetes Insipidus	0	20	0.03	0.81	0.81
Ovarian Mucinous Adenocarcinoma	0	15	0.03	0.81	0.92
Parkinsonism-Dystonia, Infantile	1	19	0.03	0.83	0.92
Gegenhalten	0	19	0.03	0.94	0.92
Anosmia	0	11	0.03	0.92	0.29
Lymphoma, Diffuse	0	18	0.03	0.69	0.89
Xanthomatous Meningioma	0	20	0.03	0.55	0.97
Gonadal Dysgenesis, 46,XY	1	10	0.03	0.93	0.87
Shared Paranoid Disorder	0	19	0.03	0.86	0.66
Nuclear cataract	1	12	0.03	0.74	0.56
Allergic rhinitis (disorder)	0	17	0.03	0.96	0.49
Bone Diseases, Developmental	0	16	0.03	0.93	0.80
Folic Acid Deficiency	0	16	0.03	0.46	0.65
Purpura Fulminans	0	15	0.03	0.86	0.49
Childhood Tic Disorders	0	20	0.03	0.96	0.77
EMBRYONAL CELL CARCINOMA	0	15	0.03	0.70	0.85
Staphylococcal Infections	0	11	0.03	0.51	0.63
Recurrent Brain Neoplasm	0	19	0.03	0.29	0.75
Anemia, Hemolytic	0	13	0.03	0.88	0.88
Neoplasms, Experimental	0	19	0.03	0.97	0.62
Embolism and Thrombosis	0	16	0.03	0.94	0.65
Childhood Absence Epilepsy	0	13	0.03	0.71	0.92
Hemophilia B	1	13	0.03	0.76	0.88
Sick Headaches	0	20	0.03	0.56	0.68
Single Seizure	0	20	0.03	0.88	0.92
Acrocephalosyndactylia	1	12	0.03	0.96	0.59
West Nile Fever Meningitis	0	17	0.03	1.00	0.41
Multiple Hemangioblastomas	0	10	0.03	0.61	0.81
Action Myoclonus-Renal Failure Syndrome	0	10	0.03	0.85	0.88
Urban cutaneous leishmaniasis	0	20	0.03	0.78	0.55
Intracranial Embolism and Thrombosis	0	17	0.03	0.91	0.75
Protoplasmic astrocytoma	0	20	0.03	0.75	0.59
Inguinal Cryptorchidism	0	18	0.03	0.59	0.83
Atrial standstill	1	12	0.03	0.40	0.97
Olfactory seizure	0	20	0.03	0.95	0.55
Visual seizure	0	20	0.03	0.81	0.86
Acute myelomonocytic leukemia	1	17	0.03	0.92	0.72
Hashish Abuse	0	20	0.03	0.96	0.62
Loeys-Dietz Aortic Aneurysm Syndrome	1	14	0.03	0.52	0.65
Symptomatic Generalized Epilepsy	0	13	0.03	0.84	0.98
Diastematomyelia	0	18	0.03	0.77	0.68
Mixed oligoastrocytoma	0	20	0.03	0.37	0.67
Spongioblastoma	0	10	0.03	0.36	0.40
Malignant tumor of colon	0	20	0.03	0.58	0.92
Semilobar Holoprosencephaly	1	18	0.03	0.72	0.86
Radial club hand	0	15	0.02	0.90	0.81
Soft Tissue Neoplasms	0	14	0.02	0.84	0.59
Chronic Airflow Obstruction	0	20	0.02	0.41	0.67
Septic Shock	0	18	0.02	0.99	0.98
Back Pain with Radiation	0	16	0.02	0.37	0.77
Squamous Cell Neoplasms	0	15	0.02	0.87	0.40
Psammomatous Meningioma	0	20	0.02	0.96	0.66
Childhood Medulloblastoma	0	20	0.02	0.76	0.99
Mineralocorticoid Excess Syndrome, Apparent	1	13	0.02	0.90	0.45
Iniencephaly	0	18	0.02	0.77	0.72
Neoplasms, Hormone-Dependent	0	12	0.02	0.60	0.40
Pleurisy	0	13	0.02	0.96	0.47
Carotid Artery Thrombosis	0	16	0.02	0.84	0.92
Retrobulbar Neuritis	0	12	0.02	0.76	0.72
Epidermolysis Bullosa	0	20	0.02	0.99	0.86
Lymphatic Diseases	0	15	0.02	0.83	0.41
Idiopathic Myoclonic Epilepsy	0	13	0.02	0.86	0.86
Manganese Poisoning	0	20	0.02	0.95	0.96
Meningococcal Infections	0	12	0.02	0.25	0.56
Panic Attacks	0	20	0.02	0.58	0.42
Waardenburg Syndrome Type 2	1	15	0.02	0.41	0.98
Pancreatitis, Calcific	0	13	0.02	0.93	0.67
Coxsackievirus Infections	0	13	0.02	0.99	0.89
Hyperhomocysteinemia	0	15	0.02	0.88	0.45
X-Linked Lymphoproliferative Disorder	1	11	0.02	0.77	0.62
Myocarditis	0	13	0.02	0.99	0.87
Large cell carcinoma of lung	0	18	0.02	0.32	0.92
Active Hyperemia	0	20	0.02	1.00	0.66
Congenital adrenal hyperplasia due to 11-Beta-hydroxylase deficiency	1	11	0.02	0.48	0.26
Sexual Arousal Disorder	0	20	0.02	0.94	0.56
Familial Dementia	0	19	0.02	0.99	0.91
Ichthyosis linearis circumflexa	0	10	0.02	0.90	0.29
Severe major depression with psychotic features	0	20	0.02	0.94	0.51
Genital Diseases, Male	0	20	0.02	0.77	0.88
Bradykinesia	0	18	0.02	0.99	0.94
Acute biphenotypic leukemia	1	16	0.02	0.53	0.83
Carcinoma, Transitional Cell	0	20	0.02	0.91	0.92
Adult T-Cell Lymphoma/Leukemia	0	18	0.02	0.73	0.69
Granulomatosis with polyangiitis	1	10	0.02	0.91	0.99
Continuous Tremor	0	20	0.02	0.58	0.92
Hypokinesia	0	18	0.02	0.94	0.92
Testicular Feminization	0	20	0.02	0.69	0.69
Vasospasm, Intracranial	0	16	0.02	0.89	0.50
Juvenile psoriatic arthritis	0	17	0.02	0.35	0.95
Severe Acute Respiratory Syndrome	0	11	0.02	0.58	0.69
Streptococcal pneumonia	0	19	0.02	1.00	0.83
Posterior subcapsular cataract	1	12	0.02	0.96	0.92
Hereditary Papillary Renal Carcinoma	1	15	0.02	0.72	0.67
Congenital musculoskeletal anomalies	0	19	0.02	0.20	0.91
Acrania	0	18	0.02	0.84	0.77
Autosomal Recessive Parkinsonism	0	20	0.02	0.98	0.88
Crescendo Transient Ischemic Attacks	0	20	0.02	0.64	0.70
Cocaine withdrawal	0	12	0.02	0.90	0.64
Juvenile pauciarticular chronic arthritis	1	14	0.02	0.97	0.82
EPILEPSY, MYOCLONIC, BENIGN ADULT FAMILIAL, TYPE 2	0	16	0.02	0.99	0.24
Atherogenesis	0	20	0.02	0.33	0.38
Primary pigmented nodular adrenocortical disease	1	13	0.02	0.64	0.87
Glucocorticoid-remediable aldosteronism	1	11	0.02	0.21	0.83
Job Syndrome	1	12	0.02	0.90	0.74
Glycogen Storage Disease Type V	1	11	0.02	0.71	0.40
Ureteral obstruction	0	17	0.02	0.84	0.92
Mastitis	0	14	0.02	0.92	0.65
Hereditary Sensory Radicular Neuropathy	0	16	0.02	0.86	0.74
Reactive depression	0	11	0.02	0.94	1.00
Berylliosis	0	13	0.02	0.63	0.93
Aneurysm	0	20	0.02	0.71	0.70
Involutional Depression	0	20	0.02	0.75	0.92
Pleural Diseases	0	12	0.02	1.00	0.66
Pleural Rub	0	13	0.02	0.58	0.87
Rales	0	13	0.02	0.76	0.85
Disturbance in mood	0	14	0.01	0.96	0.65
Lobar Holoprosencephaly	1	18	0.01	0.68	0.59
Prostatic Intraepithelial Neoplasias	0	20	0.01	0.93	0.75
Contact hypersensitivity	0	20	0.01	0.77	0.89
Temporary Amnesia	0	17	0.01	0.64	0.69
HIV Encephalopathy	0	19	0.01	0.86	0.90
Alopecia Areata	0	11	0.01	0.86	0.47
Obesity, Visceral	0	13	0.01	0.87	0.92
DIABETES MELLITUS, PERMANENT NEONATAL, WITH NEUROLOGIC FEATURES	0	14	0.01	0.70	0.79
Myocardial Ischemia	0	19	0.01	0.91	0.79
Hypertension, Renovascular	0	15	0.01	0.56	0.73
Abruptio Placentae	0	16	0.01	0.33	0.91
Factor II deficiency	1	20	0.01	0.50	0.29
Substance abuse problem	0	20	0.01	0.78	0.88
Conus Medullaris Syndrome	0	16	0.01	0.58	0.86
Malignant tumor of mediastinum	0	18	0.01	1.00	0.92
Chloracne	0	20	0.01	0.96	0.89
Phencyclidine Abuse	0	13	0.01	0.90	0.81
Osteofibrous Dysplasia	0	15	0.01	0.69	0.72
Acute Cerebrovascular Accidents	0	20	0.01	0.88	0.42
Oliguria	0	18	0.01	0.90	0.68
Paranoid Schizophrenia	0	13	0.01	0.59	0.16
Dysphasia	0	16	0.01	0.58	0.66
Juvenile Pilocytic Astrocytoma	0	20	0.01	0.39	0.63
Mesenteric Venous Thrombosis	0	20	0.01	0.59	0.70
HIV Seropositivity	0	13	0.01	0.71	0.99
Dysautonomia, Familial	0	16	0.01	0.81	0.99
Medulloepithelioma	0	10	0.01	0.90	0.98
Nephritis, Interstitial	0	19	0.01	0.44	0.92
Chronic progressive external ophthalmoplegia	0	11	0.01	0.97	0.74
Focal glomerulosclerosis	0	17	0.01	0.87	0.79
Diabetic Polyneuropathies	0	20	0.01	0.76	0.92
Congenital glucose-galactose malabsorption	1	15	0.01	0.74	0.79
Wheezing	0	13	0.01	0.89	0.68
Membranoproliferative Glomerulonephritis, Type II	0	13	0.01	0.91	0.49
Hyperlipoproteinemia Type IIb	0	16	0.01	0.90	0.67
Cancer of Neck	0	20	0.01	1.00	0.89
Bannayan-Riley-Ruvalcaba Syndrome	0	12	0.01	0.96	0.74
Catalepsy	0	20	0.01	0.95	0.77
Drug habituation	0	20	0.01	0.91	0.81
Autonomic nervous system disorders	0	10	0.01	0.96	1.00
Idiopathic Membranous Glomerulonephritis	0	13	0.01	0.55	0.85
Heroin Smoking	0	20	0.01	0.74	0.99
Conventional (Clear Cell) Renal Cell Carcinoma	0	20	0.01	0.81	0.87
Familial erythrocytosis	0	14	0.01	0.88	0.88
Grand Mal Status Epilepticus	0	20	0.01	0.90	1.00
Pneumonia, Viral	0	11	0.01	0.94	0.56
Kleptomania	0	20	0.01	0.89	0.72
Glomerulonephritis, Membranoproliferative	0	13	0.01	0.98	0.74
Chronic Obstructive Airway Disease	0	20	0.01	0.83	0.81
Panacinar Emphysema	0	20	0.01	0.74	0.28
Papillon-Lefevre Disease	1	10	0.01	0.69	0.70
Drug-Induced Liver Disease	0	20	0.01	0.92	0.97
Lhermitte-Duclos disease	0	12	0.01	0.82	0.75
Chemically-Induced Liver Toxicity	0	20	0.01	0.80	0.95
Chromosomal Instability	0	14	0.01	0.52	0.52
Nerve Degeneration	0	20	0.01	0.88	0.43
Mental deficiency	0	19	0.01	0.80	0.81
Cancer of Digestive System	0	17	0.01	0.64	0.69
Ataxia, Sensory	0	12	0.01	0.24	0.93
MAJOR AFFECTIVE DISORDER 2	0	15	0.01	0.12	0.40
Congestive heart failure	0	20	0.01	0.87	0.49
Squamous cell carcinoma of tongue	0	20	0.01	0.76	0.68
JACKSON-WEISS SYNDROME	1	18	0.01	0.98	0.95
Aspiration Pneumonia	0	14	0.01	0.64	0.95
Eosinophilic leukemia	0	16	0.01	0.85	0.92
Pontine Tumors	0	15	0.01	0.84	0.93
Secondary Open Angle Glaucoma	0	18	0.01	0.72	0.98
Fetal Malnutrition	0	14	0.01	0.86	0.80
Toxic Shock Syndrome	0	18	0.01	1.00	0.92
Diagnosis, Psychiatric	0	20	0.01	0.63	0.90
Hypothermia, Accidental	0	17	0.01	0.84	0.65
Cardiovascular Abnormalities	0	14	0.01	0.91	0.81
Bagassosis	0	15	0.01	0.94	0.86
Malignant neoplasm of stomach	0	20	0.01	0.55	0.99
Mammary Ductal Carcinoma	0	20	0.01	1.00	0.80
Childhood Hepatocellular Carcinoma	1	15	0.01	0.63	0.82
Hepatic Vein Thrombosis	1	14	0.01	0.58	0.88
Diabetes, Autoimmune	0	19	0.01	0.90	0.92
TORG-WINCHESTER SYNDROME	1	20	0.01	0.63	0.51
Cardiomyopathy, Dilated	0	20	0.01	0.69	0.53
Infant, Premature, Diseases	0	11	0.01	0.90	0.67
Motor Tic Disorders	0	20	0.01	0.80	0.92
Libman-Sacks Disease	0	19	0.01	0.87	0.94
Melnick-Needles Syndrome	0	18	0.01	0.49	0.90
Female sterility	0	20	0.01	0.91	0.95
17,20-Lyase Deficiency, Isolated	0	18	0.01	0.39	0.68
Diabetic Mononeuropathy	0	20	0.01	0.48	0.86
Dyskinetic syndrome	0	20	0.01	0.93	0.95
Sleep-Related Neurogenic Tachypnea	0	20	0.01	0.47	0.81
Sleep Initiation Dysfunction	0	20	0.01	0.85	0.79
Anemia, Megaloblastic	0	16	0.01	0.69	0.79
Rebound Insomnia	0	20	0.01	0.54	0.92
Atheroma	0	14	0.01	0.91	0.49
Acquired Nephrogenic Diabetes Insipidus	0	20	0.01	0.84	0.70
Periodontal Diseases	0	11	0.01	0.93	0.63
Herpesviridae Infections	0	13	0.01	0.72	0.88
Jaw Abnormalities	0	11	0.01	0.92	0.47
Vascular Diseases	0	13	0.01	0.93	0.51
Metaphyseal anadysplasia	1	20	0.01	0.58	0.97
Fibrous Meningioma	0	20	0.01	0.89	0.83
Glaucoma of childhood	1	10	0.01	0.24	0.70
Vasogenic Brain Edema	0	20	0.01	0.96	0.88
Acute Kidney Tubular Necrosis	0	19	0.01	0.70	0.48
Malignant neoplasm of thyroid	0	14	0.01	0.93	0.93
Cytotoxic Brain Edema	0	20	0.01	0.89	0.66
Hepatic Form of Wilson Disease	0	15	0.01	0.73	0.91
Acute Mesenteric Arterial Embolus	0	20	0.01	0.96	0.87
Keratolytic winter erythema	1	18	0.01	1.00	0.93
Spasmodic torticollis	0	15	0.01	0.58	0.35
Familial Intestinal Polyposis	0	20	0.01	0.89	0.99
Age-Related Memory Disorders	0	20	0.01	0.91	0.88
Glycosuria, Renal	1	14	0.01	0.73	0.88
Autosomal Dominant Parkinsonism	0	20	0.01	0.92	0.98
Coronary Restenosis	0	20	0.01	0.77	0.92
Waardenburg Syndrome	1	15	0.01	0.40	0.70
Diabetic Neuralgia	0	20	0.01	0.84	0.89
Lesion of Sciatic Nerve	0	20	0.01	0.94	0.59
Pemphigoid, Benign Mucous Membrane	0	15	0.01	0.72	0.61
Collecting Duct Carcinoma of the Kidney	0	20	0.00	0.98	0.93
Gaucher Disease, Norrbottnian Type	0	12	0.00	0.76	0.93
Celiac Disease	0	13	0.00	0.90	0.89
Narcolepsy-Cataplexy Syndrome	1	14	0.00	0.57	0.97
Turner Syndrome	0	14	0.00	0.90	0.20
Contact Dermatitis	0	20	0.00	0.87	0.42
Polymyositis	0	11	0.00	0.32	0.68
Pill Rolling Tremor	0	20	0.00	0.72	1.00
Transitional Meningioma	0	20	0.00	0.69	0.75
Esophageal Achalasia	1	14	0.00	0.66	0.81
Hypoaldosteronism	0	11	0.00	0.78	0.92
Bronchial Diseases	0	20	0.00	0.94	0.90
Retinitis Pigmentosa 17	0	15	0.00	0.97	0.92
Extravasation of Diagnostic and Therapeutic Materials	0	17	0.00	0.77	0.29
Malignant neoplasm of skin	0	20	0.00	0.81	0.88
Saccular Aneurysm	0	20	0.00	0.81	0.92
Brain Lacerations	0	20	0.00	0.83	0.92
Precancerous Conditions	0	20	0.00	0.99	0.51
Senile Tremor	0	20	0.00	0.81	0.97
Adamantinous Craniopharyngioma	0	14	0.00	0.71	0.98
Early Awakening	0	20	0.00	0.96	0.94
Sciatic Nerve Palsy	0	20	0.00	0.84	0.94
Posterior Fossa Meningioma	0	20	0.00	1.00	0.96
Angina, Unstable	0	15	0.00	0.98	0.51
Ependymoblastoma	0	10	0.00	0.72	0.80
Cerebral Vasospasm	0	16	0.00	0.94	0.40
Leber Congenital Amaurosis	1	12	0.00	0.47	0.99
Thalassemia Minor	0	14	0.00	0.72	0.41
Holoprosencephaly	0	18	0.00	0.68	0.90
Acute Megakaryocytic Leukemias	0	15	0.00	0.87	0.97
Ambiguous Genitalia	0	14	0.00	0.71	0.98
Hematoma, Subdural, Acute	0	15	0.00	0.77	0.57
Multiple Endocrine Neoplasia Type 2b	1	12	0.00	0.72	0.98
Intestinal schistosomiasis	0	16	0.00	0.98	0.95
Substance Withdrawal Syndrome	0	20	0.00	0.52	0.67
Primary Hyperthyroidism	0	12	0.00	0.69	0.83
Leukemia, Myelocytic, Acute	0	19	0.00	0.88	0.95
Cerebellar Diseases	0	14	0.00	1.00	0.62
Pregnancy associated hypertension	0	15	0.00	0.40	0.44
Olfaction Disorders	0	11	0.00	0.85	0.55
Heartburn	0	15	0.00	1.00	0.29
Morphine Dependence	0	20	0.00	0.67	0.31
Corticosterone Methyl Oxidase Type I Deficiency	1	11	0.00	0.97	0.75
Aortic aneurysm, familial thoracic 3	0	10	0.00	0.14	0.59
Obesity, Morbid	0	17	0.00	0.72	0.88
Pycnodysostosis	1	18	0.00	0.91	0.70
Muscle Rigidity	0	19	0.00	0.83	0.98
Familial Atypical Mole Melanoma Syndrome	1	19	0.00	0.94	0.92
Isolated bone marrow mastocytosis	1	16	0.00	0.92	0.97
Microangiopathic hemolytic anemia	0	13	0.00	0.68	0.69
Congenital total cataract	1	12	0.00	0.71	0.90
Epidermolysis Bullosa Dystrophica	0	20	0.00	0.79	0.79
Congenital omphalocele	0	12	0.00	0.63	0.89
Retrograde amnesia	0	11	0.00	0.88	0.63
Cancer of Nose	0	20	0.00	0.93	0.66
Aortic Aneurysm, Ruptured	0	20	0.00	0.26	0.36
Papillary adenoma	0	18	0.00	0.46	0.62
Adult Craniopharyngioma	0	14	0.00	0.92	0.87
Hysterical amnesia	0	17	0.00	1.00	0.92
Sciatic Neuropathy	0	20	0.00	0.87	0.61
Primary biliary cirrhosis	0	19	0.00	0.89	0.40
NOVELTY SEEKING PERSONALITY TRAIT	0	20	0.00	0.92	0.97
Mammary Neoplasms, Experimental	0	20	0.00	0.95	0.80
Prostatic Adenoma	0	13	0.00	0.46	0.41
Glaucoma, Primary Open Angle	0	18	0.00	0.78	1.00
Gastrointestinal Stromal Sarcoma	1	17	0.00	0.72	0.71
Congenital Intestinal Aganglionosis	1	17	0.00	0.45	0.86
Ichthyosis, X-Linked	1	17	0.00	0.96	0.63
Medullomyoblastoma	0	20	0.00	0.67	0.98
Aortitis Syndrome	0	14	0.00	0.40	0.51
Centriacinar Emphysema	0	20	0.00	0.89	0.92
Hereditary bundle branch system defect	1	12	0.00	0.69	0.59
Thanatophoric Dysplasia	0	15	0.00	0.75	0.65
Medullary Neoplasms	0	15	0.00	0.80	0.99
Pain, Burning	0	20	0.00	0.99	0.95
Hereditary Nonpolyposis Colorectal Neoplasms	0	16	0.00	0.91	0.88
Familial thrombocytosis	1	14	0.00	0.54	0.92
Simple Partial Status Epilepticus	0	20	0.00	0.50	0.95
Eperythrozoonosis	0	16	0.00	0.78	0.56
Premature ventricular contractions	0	15	0.00	1.00	0.55
Spinal Cord Laceration	0	15	0.00	0.99	0.72
Cocaine Abuse	0	20	0.00	0.91	0.91
Intermittent Tremor	0	20	0.00	0.98	0.93
Stridor	0	13	0.00	0.71	0.79
Intersex Conditions	0	14	0.00	0.99	0.92
Pseudopelade	0	20	0.00	0.99	0.75
Cerebral Astrocytoma	0	20	0.00	0.56	0.92
Craniocervical Injuries	0	14	0.00	0.95	0.80
Clear Cell Meningioma	0	20	0.00	0.43	0.72
Biliary cirrhosis	0	19	0.00	0.94	0.40
Teratoma of testis	0	15	0.00	0.58	0.68
Hernia, Inguinal	0	10	0.00	0.82	0.92
Sciatic Neuritis	0	20	0.00	0.97	0.95
Schwartz-Jampel Syndrome	0	18	0.00	0.79	0.95
Alcohol Related Birth Defect	0	15	0.00	0.72	1.00
Chronic eosinophilic leukemia	1	16	0.00	0.77	0.85
Seckel syndrome	1	13	0.00	0.27	0.75
Prekallikrein deficiency	1	16	0.00	0.97	0.97
Corpus Luteum Cyst	0	20	0.00	0.90	0.51
Cogwheel Rigidity	0	19	0.00	0.71	0.95
Stevens-Johnson Syndrome Toxic Epidermal Necrolysis Spectrum	0	17	0.00	0.82	0.96
Trauma, Nervous System	0	14	0.00	0.98	0.60
Cystitis	0	11	0.00	0.56	0.51
Fetal Alcohol Syndrome	0	17	0.00	0.62	0.85
Neurotmesis	0	14	0.00	0.91	0.29
Manic Disorder	0	20	0.00	0.73	0.72
Follicular adenoma	0	18	0.00	0.73	0.77
Mycoplasma Infections	0	16	0.00	0.91	0.92
Rotor Syndrome	1	15	0.00	0.63	0.81
Arsenic Induced Polyneuropathy	0	16	0.00	0.82	0.92
Q Fever	0	10	0.00	0.66	0.46
Clear cell sarcoma of kidney	1	15	0.00	0.81	0.96
Psychogenic coma	0	19	0.00	0.72	0.92
Fine Tremor	0	20	0.00	0.93	0.96
Carcinoma, Large Cell	0	12	0.00	0.69	0.92
Orthostatic intolerance	1	19	0.00	0.64	0.94
Epilepsy, Generalized	0	13	0.00	0.97	0.77
Malignant neoplasm of ovary	0	20	0.00	0.94	0.80
Coronary Artery Vasospasm	0	15	0.00	0.96	0.93
Carditis	0	13	0.00	0.71	0.75
Acute Myeloid Leukemia (AML-M2)	1	19	0.00	0.95	0.70
Urethral obstruction sequence	1	16	0.00	0.49	0.69
Rachischisis	0	16	0.00	0.94	0.74
Rhonchi	0	13	0.00	0.85	1.00
Cerebral Thrombosis	0	17	0.00	0.49	0.96
Chromosomal translocation	0	20	0.00	0.98	0.74
Angioblastic Meningioma	0	20	0.00	0.86	0.92
Persistent Tremor	0	20	0.00	0.73	0.87
Middle Cerebral Artery Embolus	0	20	0.00	0.85	0.77
Rheumatoid Purpura	0	15	0.00	0.93	0.68
Apparent mineralocorticoid excess	1	13	0.00	0.77	0.63
Hypoplasminogenemia	1	20	0.00	0.85	0.51
Hyperbilirubinemia	0	15	0.00	0.91	0.99
[truncated: 42 more rows]
